# Supplementary material for: Metabolic and inflammatory biomarker trajectories after a cancer diagnosis and the risk of cardiovascular diseases
Source: Nat Commun. 2026 May 25;17:4643. doi: 10.1038/s41467-026-73530-1 (PMC13201860; doi:10.1038/s41467-026-73530-1)
Supplement: Supplementary file 3 — Supplementary Datasets 1-6 [file 41467_2026_73530_MOESM3_ESM.xlsx]

## Sheet: Supplementary Dataset 1
Supplementary Dataset 1. Characteristics of individuals from AMORIS included in the present study
SD, standard deviation.
Characteristics	Total (n=757,040)	Individuals with cancer	Individuals without cancer (n=666,286)
		(n=90,754)
	N (%)	N (%)	N (%)
Sex
Male	371,286 (49.0)	45,876 (50.5)	325,410 (48.8)
Female	385,754 (51.0)	44,878 (49.5)	340,876 (51.2)
Age at study entry, years/mean (SD)	35.5 (17.4)	43.7 (13.9)	34.4 (17.5)
Year of birth
Before 1920	36,080 (4.8)	5540 (6.1)	30,540 (4.6)
1920-1929	62,257 (8.2)	11,956 (13.2)	50,301 (7.5)
1930-1939	97,437 (12.9)	18,885 (20.8)	78,552 (11.8)
1940-1949	157,034 (20.7)	25,998 (28.6)	131,036 (19.7)
1950-1959	125,767 (16.6)	12,471 (13.7)	113,296 (17.0)
1960-1969	126,652 (16.7)	6327 (7.0)	120,325 (18.1)
After 1969	151,813 (20.1)	9577 (10.6)	142,236 (21.3)
Country of birth
Sweden	648,331 (85.6)	79,931 (88.1)	568,400 (85.3)
Outside Sweden	108,709 (14.4)	10,823 (11.9)	97,886 (14.7)
Education at the first blood sampling
Primary	98,977 (13.1)	15,755 (17.4)	83,222 (12.5)
Secondary	396,023 (52.3)	45,464 (50.1)	350,559 (52.6)
Tertiary	196,825 (26.0)	25,095 (27.7)	171,730 (25.8)
Unknown	65,215 (8.6)	4440 (4.9)	60,775 (9.1)
Employment status at the first blood sampling
Non-gainfully employed or unemployed	117,715 (15.5)	13,771 (15.2)	103,944 (15.6)
Gainfully employed	597,614 (78.9)	755,66 (83.3)	522,048 (78.4)
Unknown	41,711 (5.5)	1417 (1.6)	40,294 (6.0)
Income at the first blood sampling
Below 1st tertile	234,248 (30.9)	23,536 (25.9)	210,712 (31.6)
1st-2nd tertile	240,120 (31.7)	29,818 (32.9)	210,302 (31.6)
Above 2nd tertile	242,606 (32.0)	36,214 (39.9)	206,392 (31.0)
Unknown	40,066 (5.3)	1186 (1.3)	38,880 (5.8)
Psychiatric disorders before 1985
No	737,523 (97.4)	88,307 (97.3)	649,216 (97.4)
Yes	19,517 (2.6)	2447 (2.7)	17,070 (2.6)
Diabetes before 1985
No	753,971 (99.6)	90,514 (99.7)	663,457 (99.6)
Yes	3069 (0.4)	240 (0.3)	2829 (0.4)

## Sheet: Supplementary Dataset 2
Supplementary Dataset 2. Parameters of biomarker trajectories from latent class growth modelling
C indicates number of classes; TC, total cholesterol; HDL, high-density lipoprotein; LDL, low-density lipoprotein cholesterol; TG, triglycerides; ApoA1, apolipoprotein AI; ApoB, Apolipoprotein B; CRP, C-reactive protein. The selected model is represented as bold. * Failed to converge; ** There was no best fit model for fructosamine, triglycerides, leukocyte, and haptoglobin according to the crite…
Biomarker			Fixed effect			Random intercept			Random intercept and slope
		C	logit	BIC	class membership (%)	logit	BIC	class membership (%)	logit	BIC	class membership (%)
Glucose	La	2	1713.15	-3382.58	91.23/8.77	2670.2	-5289.39	92.74/7.26	2312.65	-4559.72	63.15/36.85
		3	2214.27	-4362.96	86.58/9.32/4.11	2799.22	-5525.57	5.55/91.03/3.42	2695.86	-5304.29	0/92.33/7.67
		4	2546.62	-5005.81	19.52/71.16/6.37/2.95	2833.01	-5571.31	4.79/91.23/1.03/2.95	2695.86	-5282.43	0/92.26/0/7.74
		5	2629.4	-5149.5	4.79/30.07/5.75/56.71/2.67	2833.01	-5549.45	5.34/90.48/1.23/0/2.95	2695.86	-5260.58	0/0/92.05/0/7.95
	Qb	2	1724.69	-3391.08	91.03/8.97	2684.39	-5303.21	92.67/7.33	2715.35	-5350.54	92.74/7.26
		3	2224.63	-4361.83	9.45/86.51/4.04	2805.47	-5516.22	5.62/90.96/3.42	2715.35	-5321.4	92.53/0/7.47
		4	2552.45	-4988.31	71.23/6.3/19.38/3.08	2801.74	-5479.62	6.85/89.45/0/3.7	2715.35	-5292.25	0/92.4/0/7.6
		5	2662.35	-5178.98	25.34/62.26/5.21/4.45/2.74	2886.82	-5620.63	4.45/89.38/0/3.22/2.95	2715.35	-5263.11	92.33/0/0/0/7.67
Fructosamine**	L	2	5254.36	-10466	91.33/8.67	6314.73	-12579.6	94.81/5.19	6215.52	-12367	58.1/41.9
		3	5842.57	-11621.1	61.59/33.06/5.35	6364.87	-12658.6	94.08/3.32/2.59	6367.63	-12649.9	0/94.81/5.19
		4	6032.36	-11979.3	45.38/42.79/7.62/4.21	6399.38	-12706.2	2.03/2.19/92.63/3.16	6367.63	-12628.5	0/0/94.41/5.59
		5	6175.43	-12244.1	15.96/23.5/53.97/5.35/1.22	6403.02	-12692.2	92.3/2.19/2.03/0.24/3.24	6367.63	-12607.1	94.17/0/0/0/5.83
	Q	2	5257.1	-10457.2	91.41/8.59	6324.25	-12584.4	94.65/5.35	6388.29	-12698.3	95.46/4.54
		3	5862.51	-11639.6	31.2/63.78/5.02	6389.68	-12686.8	94.49/3.24/2.27	6416.69	-12726.6	1.22/94.81/3.97
		4	6052.78	-11991.7	48.54/11.83/35.01/4.62	6423.27	-12725.5	92.22/2.43/1.94/3.4	6442.54	-12749.8	93.44/2.19/2.59/1.78
		5	6167.66	-12193	14.91/53.32/23.91/4.05/3.81	6439.08	-12728.7	1.94/2.19/92.14/0.73/3	6451.17	-12738.6	2.19/92.54/0.81/2.76/1.7
TC	L	2	3291.41	-6538.64	44.2/55.8	4889.04	-9726.54	5.33/94.67	4899.89	-9733.5	48.51/51.49
		3	4112.98	-8159.7	19.53/51.3/29.17	4910.06	-9746.48	4.19/94.48/1.33	4909.57	-9730.79	11.16/88.84/0
		4	4445.12	-8801.89	12.94/37.22/38.11/11.73	4916.72	-9737.71	4.12/94.36/1.08/0.44	4909.57	-9708.7	17.12/82.88/0/0
		5	4631.81	-9153.18	8.75/28.03/35.7/21.56/5.96	4916.89	-9715.97	5.14/55.04/38.05/1.27/0.51	4909.57	-9686.61	21.56/78.44/0/0/0
	Q	2	3291.63	-6524.36	44.26/55.74	4892.39	-9718.51	6.28/93.72	4925.67	-9770.34	6.91/93.09
		3	4119.37	-8150.37	17.69/50.67/31.64	4911.43	-9727.14	4.44/2.03/93.53	4952.26	-9794.07	3.99/94.48/1.52
		4	4454.86	-8791.92	13.38/36.84/39.57/10.21	4943.85	-9762.53	1.78/2.28/93.91/2.03	5001.76	-9863.62	0.06/93.79/4.63/1.52
		5	4640.57	-9133.88	8.69/21.56/28.28/35.51/5.96	4966.35	-9778.07	1.84/0.32/2.79/93.02/2.03	4998.75	-9828.15	0.19/8.88/0.25/89.03/1.65
HDL	L	2	426.03	-815.74	41.31/58.69	784.67	-1526.97	83.57/16.43	797.24	-1540	20.89/79.11
		3	634.95	-1215.42	23.24/29.58/47.18	792.07	-1523.6	95.31/3.76/0.94	801.68	-1530.71	12.44/46.71/40.85
		4	730.8	-1388.94	15.73/41.08/30.99/12.21	800.14	-1521.57	23.47/4.93/4.69/66.9	800.01	-1509.2	27.7/50.94/17.61/3.76
		5	771.34	-1451.85	14.08/8.22/21.36/30.05/26.29	800.14	-1503.4	7.98/27.93/57.28/0/6.81	809.04	-1509.1	10.09/13.62/13.38/43.9/19.01
	Q	2	434.78	-821.13	41.31/58.69	788.19	-1521.9	80.99/19.01	798.09	-1529.57	22.07/77.93
		3	635.19	-1197.72	23.47/46.95/29.58	794.66	-1510.62	2.82/90.14/7.04	802.75	-1514.68	19.95/77/3.05
		4	735.58	-1374.3	15.73/32.86/39.2/12.21	804.98	-1507.03	4.69/23.47/62.91/8.92	806.78	-1498.52	36.62/12.91/45.54/4.93
		5	773.08	-1425.07	14.32/23.71/32.39/21.83/7.75	804.98	-1482.81	8.22/27.23/50/0/14.55	813.25	-1487.25	26.76/9.62/19.25/43.43/0.94
LDL	L	2	-3152.34	6341.23	57.47/42.53	-2872.05	5786.73	7.92/92.08	-2864.66	5784.13	74.21/25.79
		3	-2981.27	6017.37	45.93/32.35/21.72	-2864.67	5790.25	10.86/84.84/4.3	-2861.08	5795.26	1.81/73.98/24.21
		4	-2920.45	5914	23.3/30.09/39.14/7.47	-2862.24	5803.66	23.76/32.35/40.95/2.94	-2860.64	5812.64	2.04/35.75/37.33/24.89
		5	-2901.78	5894.94	27.15/14.25/32.58/3.62/22.4	-2859.97	5817.4	23.76/0.23/42.31/30.77/2.94	-2860.07	5829.79	48.87/13.35/19.91/2.26/15.61
	Q	2	-3151.89	6352.52	57.24/42.76	-2864.47	5783.77	4.3/95.7	-2855.11	5777.23	80.32/19.68
		3	-2977.95	6029	31.45/46.38/22.17	-2848.33	5775.85	5.43/90.72/3.85	-2843.38	5778.14	83.26/7.01/9.73
		4	-2912.12	5921.7	25.11/26.92/38.91/9.05	-2855.42	5814.39	17.42/26.24/51.13/5.2	-2837.04	5789.82	7.92/57.01/29.64/5.43
		5	-2891.04	5903.91	13.57/24.21/22.17/32.58/7.47	-2837.52	5802.96	6.56/6.56/0.68/79.41/6.79	-2834.52	5809.13	7.69/47.74/35.07/3.17/6.33
LDL/	L	2	-627.48	1291.28	56.81/43.19	-332.87	708.12	93.9/6.1	-326.56	707.62	64.32/35.68
HDL ratio		3	-456.98	968.45	24.65/48.59/26.76	-322.75	706.04	1.64/4.46/93.9	-323.28	719.22	62.21/3.29/34.51
		4	-385.12	842.9	17.14/30.99/41.31/10.56	-319.56	717.82	1.64/92.72/0.47/5.16	-319.63	730.07	1.17/3.52/63.15/32.16
		5	-354.07	798.96	7.28/26.29/22.07/35.21/9.15	-320.76	738.4	3.05/27.23/66.43/3.29/0	-319.63	748.23	1.17/3.76/70.19/24.88/0
	Q	2	-622.26	1292.95	55.87/44.13	-329.35	713.19	88.97/11.03	-313.44	693.47	42.02/57.98
		3	-454.49	981.64	24.41/48.83/26.76	-310.73	700.16	1.17/97.18/1.64	-308.55	707.92	12.44/43.19/44.37
		4	-382.17	861.2	16.9/9.39/40.61/33.1	-297.71	698.35	0.7/9.62/87.56/2.11	-304.57	724.17	21.6/34.98/41.55/1.88
		5	-348.7	818.5	7.04/35.21/26.29/23/8.45	-289.97	707.08	0.94/7.75/53.99/34.98/2.35	-290.2	719.66	1.41/15.96/52.58/26.53/3.52
TG**	L	2	-4951.36	9946.85	58.79/41.21	-3716.25	7483.99	2.04/97.96	-3710.02	7486.24	81.21/18.79
		3	-4311.39	8688.98	36.68/46.52/16.81	-3683.21	7439.98	2.62/96.42/0.96	-3710.02	7508.3	72.08/0/27.92
		4	-4002.91	8094.09	24.35/41.21/28.88/5.56	-3681.37	7458.37	2.49/67.99/28.43/1.09	-3675.07	7460.48	36.81/1.66/60.7/0.83
		5	-3857.02	7824.37	17.64/16.36/31.12/32.78/2.11	-3670.15	7457.99	1.79/14.38/82.3/1.34/0.19	-3687.02	7506.43	50.48/0/0/48.75/0.77
	Q	2	-4945.52	9949.88	58.79/41.21	-3713.88	7493.96	1.98/98.02	-3683.18	7447.27	99.3/0.7
		3	-4308.78	8705.83	36.55/17.19/46.26	-3668.07	7431.76	1.92/97.64/0.45	-3661.26	7432.85	98.4/0.96/0.64
		4	-3994.63	8106.95	24.35/42.11/28.12/5.43	-3652.09	7429.23	2.62/84.15/12.97/0.26	-3642.67	7425.1	34.06/64.47/0.89/0.58
		5	-3845.71	7838.53	17.12/16.74/32.97/30.99/2.17	-3645.87	7446.2	2.17/0.45/73.04/23.96/0.38	-3634.37	7437.92	61.47/0.89/35.72/1.34/0.58
ApoA1	L	2	469.55	-902.48	59.38/40.62	769.51	-1496.28	90.62/9.38	779.15	-1503.35	92.86/7.14
		3	649.94	-1244.94	39.51/48.44/12.05	773.76	-1486.46	90.18/3.35/6.47	794.08	-1514.9	12.05/86.83/1.12
		4	709.35	-1345.44	17.86/30.13/42.41/9.6	796.08	-1512.79	12.5/4.24/82.14/1.12	796.03	-1500.49	52.46/36.61/9.6/1.34
		5	733.82	-1376.06	30.36/21.21/30.36/10.94/7.14	796.08	-1494.48	4.46/0/81.92/12.5/1.12	800.6	-1491.32	47.99/9.15/32.37/9.15/1.34
	Q	2	472.2	-895.56	56.47/43.53	785.89	-1516.83	92.63/7.37	793.88	-1520.62	94.87/5.13
		3	652.24	-1231.22	40.18/47.77/12.05	800.44	-1521.52	12.05/85.94/2.01	802.3	-1513.03	85.04/12.95/2.01
		4	713.36	-1329.04	20.09/41.29/29.46/9.15	804.09	-1504.4	71.88/16.29/9.82/2.01	803.54	-1491.09	10.04/52.23/35.49/2.23
		5	737.62	-1353.14	10.71/27.46/24.33/29.24/8.26	808.5	-1488.81	9.38/1.12/75/13.39/1.12	808.55	-1476.69	34.82/52.23/10.04/0.89/2.01
ApoB	L	2	132	-227.28	48.13/51.87	406.11	-769.39	44.84/55.16	410.39	-765.69	52.09/47.91
		3	279.17	-503.25	23.3/49.01/27.69	408.39	-755.57	0.88/62.64/36.48	412.87	-752.3	0.44/53.19/46.37
		4	340.97	-608.5	18.02/35.16/33.41/13.41	415.64	-751.71	9.01/44.18/45.71/1.1	414.96	-738.11	26.37/64.18/8.57/0.88
		5	355.32	-618.84	14.51/27.47/29.45/17.58/10.99	417.84	-737.75	45.49/10.11/42.86/0.44/1.1	419.99	-729.81	0.44/44.62/5.71/48.13/1.1
	Q	2	137.89	-226.82	48.57/51.43	415.25	-775.43	32.53/67.47	427.73	-788.15	97.8/2.2
		3	286.26	-499.08	23.52/47.25/29.23	431.05	-782.54	10.33/87.47/2.2	430.42	-769.04	54.51/21.76/23.74
		4	349.68	-601.43	18.68/36.26/31.87/13.19	433.09	-762.13	10.11/85.71/2.2/1.98	434.38	-752.47	2.2/55.16/15.6/27.03
		5	372.45	-622.5	16.04/17.58/29.23/30.11/7.03	438.76	-748.99	10.99/41.54/44.18/1.32/1.98	438.58	-736.39	39.12/2.2/28.35/7.69/22.64
ApoB/ApoA1 ratio	L	2	-182.99	402.34	49.77/50.23	153.27	-264.12	40.42/59.58	158.37	-262.2	54.21/45.79
		3	26.07	2.39	30.61/45.33/24.07	158.46	-256.32	17.52/34.58/47.9	162.84	-252.98	25.7/57.24/17.06
		4	89.79	-106.87	16.12/16.82/30.37/36.68	163.36	-247.96	14.02/48.83/36.68/0.47	163.84	-236.8	24.3/49.53/12.15/14.02
		5	129.41	-167.94	11.45/20.33/36.45/22.43/9.35	165.62	-234.29	11.92/22.9/47.43/17.29/0.47	164.7	-220.33	5.37/21.5/43.22/15.19/14.72
	Q	2	-174.5	397.48	48.13/51.87	162.72	-270.9	18.22/81.78	172.09	-277.52	36.45/63.55
		3	34.56	3.58	30.14/46.26/23.6	171.08	-263.4	13.55/64.02/22.43	181.71	-272.53	1.87/96.5/1.64
		4	98.53	-100.12	17.06/37.15/28.97/16.82	184.1	-265.2	1.87/32.01/64.49/1.64	186.78	-258.44	1.87/36.45/60.51/1.17
		5	137.32	-153.45	11.68/20.56/21.26/34.58/11.92	184.59	-241.94	12.15/9.58/28.74/47.9/1.64	187.06	-234.76	25.93/45.33/0.7/9.81/18.22
Leukocyte*	L	2	-2258.82	4558.81	98.22/1.78	-626.63	1301.29	1.26/98.74	-795.37	1652.5	54.03/45.97
		3	-1579.33	3220.41	52.98/45.34/1.68	-529.52	1127.66	98.12/0.42/1.47	-594.15	1270.64	98.43/0/1.57
		4	-1276.3	2634.94	28.8/63.04/6.7/1.47	-527.04	1143.29	97.49/0.63/0.42/1.47	-594.15	1291.23	0/98.43/0/1.57
		5	-1153.98	2410.89	44.71/10.79/38.32/4.71/1.47	-399.91	909.61	96.86/1.05/0.31/0.94/0.84	-594.15	1311.81	0/0/98.53/0/1.47
	Q	2	-2258.2	4571.3	98.22/1.78	-601.98	1265.71	1.36/98.64	-568.08	1211.63	98.74/1.26
		3	-1573.62	3229.58	52.46/45.86/1.68	-461.07	1011.35	0.73/98.12/1.15	-453.73	1010.39	0.84/98.01/1.15
		4	-1270.38	2650.55	6.6/29.95/61.78/1.68	-457.29	1031.22	0.73/1.99/96.13/1.15	-514.36	1159.09	98.12/0/0.63/1.26
		5	-1149.98	2437.19	45.24/10.37/37.8/5.13/1.47	-402.01	948.13	0.42/96.86/0.94/0.84/0.94	-514.36	1186.54	0/97.91/0/0.73/1.36
Albumin	L	2	-19806	39656.2	25.44/74.56	-18671.4	37394.4	2.71/97.29	-18707.1	37480.6	47.1/52.9
		3	-19239.1	38544.6	6.12/49.87/44	-18588	37249.8	2.78/1.01/96.21	-18635.6	37359.6	2.53/97.47/0
		4	-18941.2	37970.9	1.07/54.67/9.47/34.79	-18566.4	37228.5	2.71/1.2/95.33/0.76	-18582.1	37274.7	0.69/0/96.28/3.03
		5	-18796.3	37703.1	0.88/6.38/27.02/45.01/20.71	-18556.1	37230	2.97/91.22/1.07/3.91/0.82	*
	Q	2	-19802.3	39663.6	25.51/74.49	-18664.3	37394.9	2.9/97.1	-18611.1	37303.3	98.61/1.39
		3	-19232.2	38552.9	6/49.12/44.89	-18581.2	37258.2	2.84/95.71/1.45	-18549.4	37209.4	2.34/0.69/96.97
		4	-18923.7	37965.2	0.95/9.53/54.42/35.1	-18547	37219.3	2.65/1.7/94.95/0.69	-18479.7	37099.4	1.39/96.91/1.14/0.57
		5	-18775.3	37697.9	0.95/28.47/6.31/44.82/19.44	-18538	37230.6	2.84/1.26/92.42/2.71/0.76	-18461.6	37092.7	1.07/0.57/1.83/95.33/1.2
CRP	L	2	-5861.99	11765.6	91.91/8.09	-5793.33	11635.3	23.41/76.59	-5779.43	11621.4	61.37/38.63
		3	-5749.29	11561.1	18.21/76.88/4.91	-5720.92	11511.3	95.28/1.54/3.18	-5713.14	11509.6	96.24/0/3.76
		4	-5669.13	11421.6	16.67/8.29/73.03/2.02	-5662.95	11416.2	2.7/16.96/76.88/3.47	-5713.14	11530.5	0/0/96.44/3.56
		5	-5669.13	11442.4	17.82/8.57/0/71.58/2.02	-5662.95	11437	2.89/17.82/0/75.82/3.47	-5713.14	11551.3	0/95.09/0/0/4.91
	Q	2	-5861.13	11777.8	91.81/8.19	-5767.1	11596.7	32.37/67.63	-5700.99	11478.4	94.7/5.3
		3	-5745.53	11574.4	76.2/18.79/5.01	-5681.59	11453.5	20.71/76.49/2.79	-5659.34	11422.9	92/2.79/5.2
		4	-5663.04	11437.2	17.44/72.45/8.09/2.02	-5663.24	11444.5	20.13/68.3/8.38/3.18	-5628.72	11389.4	2.41/6.94/88.05/2.6
		5	-5624.01	11386.9	15.61/70.33/7.23/4.91/1.93	-5620.36	11386.6	18.11/5.11/70.81/3.76/2.22	-5613.83	11387.4	3.76/71.87/16.09/6.26/2.02
Haptoglobin**	L	2	-273.65	586.72	44.32/55.68	148.09	-250.2	96.91/3.09	139.57	-220.02	48.39/51.61
		3	-61.24	181.6	61.71/17.95/20.34	158.6	-251.5	2.24/95.37/2.38	178.83	-278.82	1.54/96.07/2.38
		4	42.4	-5.97	9.68/44.32/37.17/8.84	182.98	-280.55	1.54/1.26/94.81/2.38	163.79	-229.04	0/97.62/0/2.38
		5	68.15	-37.76	3.79/14.31/37.73/37.17/7.01	185.09	-265.08	1.54/94.53/0.56/0.98/2.38	184.72	-251.18	2.1/0/93.13/2.1/2.66
	Q	2	-268.16	588.87	44.6/55.4	156.4	-253.68	95.79/4.21	169.13	-265.99	2.66/97.34
		3	-53.03	184.88	16.83/62.27/20.9	179.2	-273	95.51/0.98/3.51	189.46	-280.38	2.81/95.93/1.26
		4	54.96	-4.8	9.54/35.48/45.44/9.54	206.63	-301.59	1.12/93.83/1.82/3.23	212.69	-300.55	1.4/93.69/2.1/2.81
		5	82.05	-32.71	2.81/39.55/38.29/11.64/7.71	214.24	-290.52	0.98/92.43/1.96/1.82/2.81	212.69	-274.28	1.68/91.87/0/2.81/3.65
Uric acid	L	2	387.82	-732.01	50.03/49.97	2158.07	-4265.23	1.74/98.26	2181.5	-4297.56	35.72/64.28
		3	1210.14	-2354.84	21.54/48.37/30.09	2199.96	-4327.21	0.28/5.91/93.82	2181.5	-4275.75	49.69/0/50.31
		4	1598.13	-3108.99	14.38/35.79/35.23/14.59	2218.2	-4341.88	0.28/1.04/71.02/27.66	2214.16	-4319.24	0.56/0/49.34/50.1
		5	1803.53	-3497.98	4.52/18.21/32.38/31.48/13.41	2254.87	-4393.4	0.28/1.25/24.46/73.52/0.49	2257.42	-4383.94	0.28/26.34/0.49/71.86/1.04
	Q	2	389.82	-721.47	49.97/50.03	2160.39	-4255.33	2.43/97.57	2198.05	-4316.1	36.97/63.03
		3	1213.25	-2339.23	21.47/48.09/30.44	2193.84	-4293.15	1.46/97.22/1.32	2263.84	-4418.61	0.63/98.68/0.69
		4	1604.18	-3092	14.73/35.23/35.65/14.38	2243.25	-4362.89	0.28/5.14/94.02/0.56	2272.2	-4406.23	0.63/42.18/56.64/0.56
		5	1812.63	-3479.83	4.31/18.28/32.59/31.55/13.27	2263.86	-4375.01	0.28/1.25/70.19/27.73/0.56	2289.22	-4411.19	61.5/0.63/36.48/0.69/0.69

## Sheet: Supplementary Dataset 3
Supplementary Dataset 3. Associations between latent classes of longitudinal biomarker trajectories and the risk of cardiovascular disease following a cancer diagnosis
TC, total cholesterol; HDL, high-density lipoprotein; LDL, low-density lipoprotein cholesterol; TG, triglycerides; ApoA1, Apolipoprotein A1; ApoB, Apolipoprotein B; IgG, immunoglobulin G; CRP, C-reactive protein.
The groups with the largest number of individuals were assigned as the reference group.
*per 1000 person-years.
†Attained age was used as the time scale in the Cox regression models. Multivariable models adjusted for sex, year at cancer diagnosis, country of birth, education, income, and employment status at the first blood sampling, and psychiatric disorders and diabetes by the end of follow-up.
Biomarkers	Latent classes	N (%)	Rate, per 1000 person-years	Hazard ratio (95% confidence intervals)
				Unadjusted model	Multivariable model
Glucose	1: stable at low levels	1354 (92.7)	49.3	Ref.	Ref.
	2: started at high levels and increased	106 (7.3)	96.2	1.56 (1.25-1.95)	2.10 (1.59-2.78)
TC	1: started low with a U-shape pattern	109 (6.9)	51.7	1.27 (1.00-1.62)	1.18 (0.92-1.50)
	2: stable at high levels	1468 (93.1)	49.4	Ref.	Ref.
HDL	1: started at low levels and increased	89 (20.9)	56.1	1.11 (0.84-1.46)	1.14 (0.84-1.54)
	2: started at high levels and decreased	337 (79.1)	58	Ref.	Ref.
LDL	1: started at high levels and decreased	35 (7.9)	57.6	0.93 (0.62-1.39)	0.90 (0.59-1.35)
	2: started at low levels and increased	407 (92.1)	53.9	Ref.	Ref.
LDL/HDL ratio	1: slight decrease followed by an increase	179 (42)	57	0.91 (0.73-1.15)	0.91 (0.72-1.16)
	2: slight increase followed by a decrease	247 (58)	55.8	Ref.	Ref.
ApoA1	1: started at high levels and remained stable	425 (94.9)	56.9	Ref.	Ref.
	2: started low with an N-shape pattern	23 (5.1)	62.1	1.03 (0.64-1.63)	1.14 (0.69-1.87)
ApoB	1: started at low levels and decreased	237 (52.1)	54.9	Ref.	Ref.
	2: started at high levels and decreased	218 (47.9)	57.5	1.05 (0.85-1.3)	1.09 (0.87-1.37)
ApoB/ApoA1 ratio	1: started at low levels and decreased	232 (54.2)	56.9	Ref.	Ref.
	2: started at high levels and decreased	196 (45.8)	57.9	1.19 (0.95-1.49)	1.23 (0.97-1.57)
Albumin	1: low-stable levels	97 (6.1)	59.5	1.56 (1.22-2.01)	1.56 (1.21-2.01)
	2: moderate-stable levels	790 (49.9)	104.3	Ref.	Ref.
	3: high-stable levels	697 (44.0)	46.1	1.08 (0.96-1.22)	1.01 (0.89-1.15)
CRP	1: started at low levels, rapidly increased, then decreased	336 (32.4)	53.4	1.03 (0.88-1.2)	0.98 (0.84-1.15)
	2: started at high levels, slightly decreased, then increased	702 (67.6)	56.9	Ref.	Ref.
Uric acid	1: started at low levels, remained stable, then increased	532 (37)	62.6	0.76 (0.67-0.87)	0.80 (0.70-0.92)
	2: started at high levels and remained relatively stable	907 (63)	40.8	Ref.	Ref.

## Sheet: Supplementary Dataset 4
Supplementary Dataset 4. Associations between latent classes of biomarker trajectories and the risk of subtypes of cardiovascular disease following a cancer diagnosis
TC, total cholesterol; HDL, high-density lipoprotein; LDL, low-density lipoprotein cholesterol; ApoA1, apolipoprotein AI; ApoB, Apolipoprotein B; CRP, C-reactive protein.
*Adjusted for sex, year at cancer diagnosis, country of birth, education, income, and employment status at the first blood sampling, and psychiatric disorders and diabetes by the end of follow-up.
Biomarkers	Latent classes	Ischemic heart Disease	Myocardial infarction	Heart failure	Atrial fibrillation	Arrhythmia	Stroke
Glucose	1: stable at low levels	Ref.	Ref.	Ref.	Ref.	Ref.	Ref.
	2: started at high levels and increased	2.04 (1.23-3.37)	1.76 (0.82-3.75)	2.56 (1.65-3.96)	2.01 (1.22-3.31)	2.14 (1.33-3.44)	1.78 (1.00-3.18)
TC	1: started low with a U-shape pattern	1.18 (0.75-1.86)	1.78 (1.00-3.15)	1.17 (0.75-1.83)	0.95 (0.57-1.58)	1.14 (0.73-1.79)	1.08 (0.60-1.95)
	2: stable at high levels	Ref.	Ref.	Ref.	Ref.	Ref.	Ref.
HDL	1: started at low levels and increased	1.47 (0.88-2.46)	1.33 (0.57-3.08)	1.68 (1.01-2.81)	0.91 (0.54-1.51)	0.89 (0.54-1.45)	0.91 (0.46-1.78)
	2: started at high levels and decreased	Ref.	Ref.	Ref.	Ref.	Ref.	Ref.
LDL	1: started at high levels and decreased	0.19 (0.05-0.78)	0 (0-Inf)	0.78 (0.38-1.57)	1.12 (0.58-2.16)	0.98 (0.52-1.84)	0.98 (0.41-2.33)
	2: started at low levels and increased	Ref.	Ref.	Ref.	Ref.	Ref.	Ref.
LDL/HDL ratio	1: slight decrease followed by an increase	0.95 (0.63-1.43)	1.17 (0.64-2.12)	1.01 (0.70-1.48)	1.31 (0.89-1.93)	1.37 (0.95-1.97)	0.75 (0.46-1.23)
	2: slight increase followed by a decrease	Ref.	Ref.	Ref.	Ref.	Ref.	Ref.
ApoA1	1: started at high levels and remained stable	Ref.	Ref.	Ref.	Ref.	Ref.	Ref.
	2: started low with an N-shape pattern	0.41 (0.13-1.32)	1.01 (0.29-3.49)	1.73 (0.89-3.34)	0.99 (0.41-2.43)	1.05 (0.46-2.38)	0.82 (0.19-3.55)
ApoB	1: started at low levels and decreased	Ref.	Ref.	Ref.	Ref.	Ref.	Ref.
	2: started at high levels and decreased	0.98 (0.66-1.44)	0.93 (0.51-1.7)	1.01 (0.69-1.5)	0.88 (0.59-1.31)	0.89 (0.62-1.29)	1.13 (0.69-1.85)
ApoB/ApoA1 ratio	1: started at low levels and decreased	Ref.	Ref.	Ref.	Ref.	Ref.	Ref.
	2: started at high levels and decreased	1.18 (0.77-1.80)	1.22 (0.66-2.27)	1.35 (0.90-2.03)	0.87 (0.57-1.33)	0.92 (0.62-1.37)	1.21 (0.73-2.01)
Albumin	1: low-stable levels	1.33 (0.87-2.02)	1.28 (0.67-2.45)	1.89 (1.31-2.71)	1.60 (1.03-2.46)	1.71 (1.14-2.56)	1.21 (0.67-2.19)
	2: moderate-stable levels	Ref.	Ref.	Ref.	Ref.	Ref.	Ref.
	3: high-stable levels	0.87 (0.69-1.1)	0.91 (0.65-1.28)	0.94 (0.75-1.18)	1.11 (0.88-1.4)	1.13 (0.91-1.4)	1.17 (0.89-1.55)
CRP	1: started at low levels, rapidly increased, then decreased	1.04 (0.79-1.37)	0.99 (0.65-1.49)	1.07 (0.82-1.39)	1.05 (0.79-1.38)	1.00 (0.77-1.3)	1.10 (0.80-1.52)
	2: started at high levels, slightly decreased, then increased	Ref.	Ref.	Ref.	Ref.	Ref.	Ref.
Uric acid	1: started at low levels, remained stable, then increased	0.64 (0.49-0.82)	0.81 (0.57-1.17)	0.65 (0.51-0.82)	0.77 (0.6-0.98)	0.82 (0.66-1.03)	0.62 (0.46-0.84)
	2: started at high levels and remained relatively stable	Ref.	Ref.	Ref.	Ref.	Ref.	Ref.

## Sheet: Supplementary Dataset 5
Supplementary Dataset 5. International Classification of Diseases (ICD) codes used in the present study
Diseases	ICD-7	ICD-8	ICD-9	ICD-10
Cancer	140-209
Cancer by organ system
Buccal cavity and pharynx	140-148
Digestive system	150-159
Respiratory system	160-165
Breast and reproductive system	170-179
Urinary system	180-181
Hematological malignancy	200-209
Other categories	190-199 (excluding 193)
Cancer by site
Salivary gland	142
Esophagus	150
Stomach	151
Small intestine	152
Colon	153
Rectum	154
Liver	155
Pancreas	157
Lung	162
Breast	170
Cervix	171
Uterus	172-174
Ovary	175
Testis	178
Kidney	180
Melanoma	190
Non-melanoma skin	191
Eye	192
Central nervous system	193
Thyroid	194
Other endocrine gland	195
Bone	196
Connective tissue	197
Other or unspecified sites	199
Hodgkin’s lymphoma	201
Non-Hodgkin’s lymphoma	200, 202, 2041
Acute lymphoid leukemia	2040, 2049
Acute myeloid leukemia	2050, 2059, 2060, 2069
Cardiovascular disease		390-458	390-459	I00-I99
Ischemic heart disease		410-414	410-414	I20-I25
Myocardial infarction		410	410	I21, I22
Heart failure		427.00, 427.10	428	I11.0, I13.0, I13.2, I50
Arrhythmia		427.90, 427.91, 427.92, 427.98	427	I47-I49
Atrial fibrillation		427.92	427D	I48
Myocarditis		422	422, 429A	I40, I41, I51.4
Cardiomyopathy		425	425	I42
Stroke		430, 431, 433, 434, 436	430, 431, 434, 436	I60, I61, I63, I64
Ischemic stroke		433, 434	434	I63
Intracerebral hemorrhage		431	431	I61
Subarachnoid hemorrhage		430	430	I60
Psychiatric disorders		290-315	290-319	F00-F99
Diabetes		250	250	E10-E14

## Sheet: Supplementary Dataset 6
Supplementary Dataset 6. Comparison of characteristics among individuals with cancer diagnosis during 1985-1996 in the AMORIS cohort according to the number of biomarker measurements
SD, standard deviation.
Characteristics	Numbers of measurements
	<3	>=3
	(n=4606)	(n=4313)
Sex
Male	1894 (41.1%)	1810 (42.0%)
Female	2712 (58.9%)	2503 (58.0%)
Age at cancer diagnosis, years/mean (SD)	57.6 (14.8)	60.4 (14.0)
Year of birth
Before 1920	888 (19.3%)	1087 (25.2%)
1920-1929	1080 (23.4%)	1237 (28.7%)
1930-1939	1125 (24.4%)	970 (22.5%)
1940-1949	961 (20.9%)	709 (16.4%)
1950-1959	355 (7.7%)	207 (4.8%)
1960-1969	163 (3.5%)	86 (2.0%)
After 1969	34 (0.7%)	17 (0.4%)
Country of birth
Sweden	4055 (88.0%)	3753 (87.0%)
Outside Sweden	551 (12.0%)	560 (13.0%)
Education at the first blood sampling
Primary	1031 (22.4%)	948 (22.0%)
Secondary	2027 (44.0%)	2045 (47.4%)
Tertiary	1086 (23.6%)	922 (21.4%)
Unknown	462 (10.0%)	398 (9.2%)
Employment status at the first blood sampling
Non-gainfully employed or unemployed	1584 (34.4%)	1711 (39.7%)
Gainfully employed	2928 (63.6%)	2583 (59.9%)
Unknown	94 (2.0%)	19 (0.4%)
Income at the first blood sampling
Below 1st tertile	1560 (33.9%)	1706 (39.6%)
1st-2nd tertile	1505 (32.7%)	1302 (30.2%)
Above 2nd tertile	1455 (31.6%)	1294 (30.0%)
Unknown	86 (1.9%)	11 (0.3%)
Psychiatric disorders before 1985
No	4462 (96.9%)	4174 (96.8%)
Yes	144 (3.1%)	139 (3.2%)
Diabetes before 1985
No	4579 (99.4%)	4280 (99.2%)
Yes	27 (0.6%)	33 (0.8%)
SD, standard deviation.
