# Supplementary material for: Metabolic and inflammatory biomarker trajectories after a cancer diagnosis and the risk of cardiovascular diseases
Source: Nat Commun. 2026 May 25;17:4643. doi: 10.1038/s41467-026-73530-1 (PMC13201860; doi:10.1038/s41467-026-73530-1)
Supplement: Supplementary file 6 — Source Data [file 41467_2026_73530_MOESM6_ESM.xlsx]

## Sheet: Figure 2
Exposure	Groups	Number of events	Rate, per 1000 person-years	Incidence rate ratios	Lower limit of 95% confidence intervals	Upper limit of 95% confidence intervals	Incidence rate ratios (95% confidence intervals)
Any cancer	No	333127	17.4608	Reference
Any cancer	Yes	45625	73.875	1.60525	1.58909	1.62158	1.61 (1.59-1.62)
Age at cancer diagnosis	No cancer	333127	17.4608	Reference
Age at cancer diagnosis	<18 years	60	10.3019	2.54415	1.974	3.27897	2.54 (1.97-3.28)
Age at cancer diagnosis	18-44 years	2728	25.7805	1.76813	1.70243	1.83636	1.77 (1.70-1.84)
Age at cancer diagnosis	45-54 years	6096	44.8962	1.66255	1.62073	1.70545	1.66 (1.62-1.71)
Age at cancer diagnosis	55-64 years	13231	72.1567	1.63113	1.60271	1.66005	1.63 (1.60-1.66)
Age at cancer diagnosis	>64 years	23510	125.848	1.55419	1.53281	1.57588	1.55 (1.53-1.58)

## Sheet: Figure 3
Subtypes of CVD	Number of events	Rate, per 1000 person-years	Incidence rate ratios	Lower limit of 95% confidence intervals	Upper limit of 95% confidence intervals	Incidence rate ratios (95% confidence intervals)	CVD
Myocarditis	187	0.155816	1.77426	1.51006	2.08469	1.77 (1.51-2.08)	myo
Heart failure	16236	14.4538	1.37206	1.34792	1.39663	1.37 (1.35-1.40)	hf
Subarachnoid hemorrhage	507	0.4235	1.35477	1.22953	1.49277	1.35 (1.23-1.49)	sub
Intracerebral hemorrhage	1626	1.36208	1.32856	1.25685	1.40437	1.33 (1.26-1.40)	int
Arrhythmia	18813	17.9089	1.25537	1.23526	1.27581	1.26 (1.24-1.28)	arr
Atrial fibrillation	16604	15.3346	1.24116	1.21984	1.26286	1.24 (1.22-1.26)	af
Cardiomyopathy	1009	0.844859	1.23691	1.15393	1.32587	1.24 (1.15-1.33)	car
Stroke	9900	8.74929	1.16901	1.14341	1.19518	1.17 (1.14-1.20)	str
Ischemic stroke	8111	7.08637	1.1165	1.08954	1.14412	1.12 (1.09-1.14)	ist
Ischemic heart disease	12594	11.9707	1.08052	1.05986	1.10158	1.08 (1.06-1.10)	ihd
myocardial infarction	7131	6.27179	1.05287	1.02605	1.08039	1.05 (1.03-1.08)	mi

## Sheet: Figure 4
Cancer by organ systems	Number of events	Rate, per 1000 person-years	Incidence rate ratios	Lower limit of 95% confidence intervals	Upper limit of 95% confidence intervals	Incidence rate ratios (95% confidence intervals)
Respiratory system	2061	161.931	3.55156	3.40081	3.709	3.55 (3.40-3.71)
Digestive system	6170	105.265	1.98396	1.93432	2.03488	1.98 (1.93-2.03)
Hematological malignancy	3415	78.2653	1.95714	1.89212	2.02439	1.96 (1.89-2.02)
Buccal cavity and pharynx	764	74.4861	1.79674	1.67355	1.929	1.80 (1.67-1.93)
Urinary system	3033	92.2749	1.7175	1.65695	1.78026	1.72 (1.66-1.78)
Breast and reproductive system	22350	69.3126	1.46937	1.44923	1.4898	1.47 (1.45-1.49)
Others	6663	57.0099	1.32506	1.29313	1.35778	1.33 (1.29-1.36)

## Sheet: Figure 5
Biomarker	Time since the index date, years	predicted levels	std.error	conf.low	conf.high	group
Glucose	0	4.9321	0.0156026	4.90152	4.96268	Non-cancer
Glucose	0	5.23704	0.0386862	5.16121	5.31287	Cancer
Glucose	2	5.04459	0.0134761	5.01818	5.07101	Non-cancer
Glucose	2	5.36844	0.0338047	5.30218	5.4347	Cancer
Glucose	4	5.15709	0.013337	5.13094	5.18323	Non-cancer
Glucose	4	5.49984	0.0337832	5.43362	5.56605	Cancer
Glucose	6	5.26958	0.0152396	5.23971	5.29945	Non-cancer
Glucose	6	5.63124	0.0386299	5.55552	5.70695	Cancer
Glucose	8	5.38207	0.0185665	5.34568	5.41846	Non-cancer
Glucose	8	5.76264	0.0468577	5.6708	5.85448	Cancer
Glucose	10	5.49456	0.0227	5.45007	5.53906	Non-cancer
Glucose	10	5.89404	0.0570213	5.78227	6.0058	Cancer
Glucose	12	5.60706	0.0272757	5.55359	5.66052	Non-cancer
Glucose	12	6.02544	0.0682614	5.89164	6.15923	Cancer
fructosamine	0	2.10919	0.00296201	2.10339	2.115	Non-cancer
fructosamine	0	2.11249	0.00756407	2.09767	2.12732	Cancer
fructosamine	2	2.09909	0.0024452	2.09429	2.10388	Non-cancer
fructosamine	2	2.11179	0.00633677	2.09937	2.12421	Cancer
fructosamine	4	2.08898	0.00227912	2.08451	2.09345	Non-cancer
fructosamine	4	2.11109	0.00596069	2.09941	2.12278	Cancer
fructosamine	6	2.07887	0.00253372	2.07391	2.08384	Non-cancer
fructosamine	6	2.11039	0.00658336	2.09749	2.1233	Cancer
fructosamine	8	2.06877	0.00310724	2.06268	2.07486	Non-cancer
fructosamine	8	2.10969	0.00797414	2.09406	2.12532	Cancer
fructosamine	10	2.05866	0.00386006	2.0511	2.06623	Non-cancer
fructosamine	10	2.10899	0.00981167	2.08976	2.12822	Cancer
fructosamine	12	2.04855	0.00470693	2.03933	2.05778	Non-cancer
fructosamine	12	2.10829	0.0118906	2.08499	2.1316	Cancer
TC	0	5.90966	0.012071	5.88601	5.93332	Non-cancer
TC	0	5.94864	0.0306017	5.88866	6.00862	Cancer
TC	2	5.95134	0.0106114	5.93054	5.97214	Non-cancer
TC	2	5.99048	0.0271307	5.9373	6.04366	Cancer
TC	4	5.99301	0.010101	5.97321	6.01281	Non-cancer
TC	4	6.03232	0.02598	5.9814	6.08324	Cancer
TC	6	6.03469	0.0106769	6.01376	6.05561	Non-cancer
TC	6	6.07416	0.0274429	6.02037	6.12795	Cancer
TC	8	6.07636	0.0121859	6.05248	6.10024	Non-cancer
TC	8	6.116	0.0311534	6.05494	6.17706	Cancer
TC	10	6.11803	0.0143365	6.08993	6.14613	Non-cancer
TC	10	6.15784	0.0364311	6.08643	6.22924	Cancer
TC	12	6.15971	0.0168852	6.12661	6.1928	Non-cancer
TC	12	6.19967	0.0426988	6.11598	6.28336	Cancer
HDL	0	1.66892	0.00784138	1.65355	1.68429	Non-cancer
HDL	0	1.57765	0.0202947	1.53787	1.61743	Cancer
HDL	2	1.66057	0.00669503	1.64744	1.67369	Non-cancer
HDL	2	1.56995	0.0175632	1.53552	1.60437	Cancer
HDL	4	1.65222	0.00619511	1.64007	1.66436	Non-cancer
HDL	4	1.56225	0.0165126	1.52988	1.59461	Cancer
HDL	6	1.64386	0.00649269	1.63114	1.65659	Non-cancer
HDL	6	1.55455	0.0174493	1.52034	1.58875	Cancer
HDL	8	1.63551	0.00749334	1.62083	1.6502	Non-cancer
HDL	8	1.54685	0.0200974	1.50745	1.58624	Cancer
HDL	10	1.62716	0.00896466	1.60959	1.64473	Non-cancer
HDL	10	1.53915	0.0238943	1.49231	1.58598	Cancer
HDL	12	1.61881	0.0107145	1.59781	1.63981	Non-cancer
HDL	12	1.53145	0.0283829	1.47581	1.58708	Cancer
LDL	0	3.96207	0.0252605	3.91256	4.01159	Non-cancer
LDL	0	3.9794	0.0620168	3.85784	4.10096	Cancer
LDL	2	3.96902	0.0179742	3.93379	4.00426	Non-cancer
LDL	2	4.04343	0.0468333	3.95163	4.13523	Cancer
LDL	4	3.97269	0.0175146	3.93836	4.00702	Non-cancer
LDL	4	4.06451	0.0459279	3.97449	4.15453	Cancer
LDL	6	3.97306	0.0178792	3.93801	4.0081	Non-cancer
LDL	6	4.04264	0.0466319	3.95123	4.13404	Cancer
LDL	8	3.97014	0.0192685	3.93237	4.00791	Non-cancer
LDL	8	3.97781	0.0525097	3.87489	4.08074	Cancer
LDL	10	3.96394	0.0273874	3.91026	4.01762	Non-cancer
LDL	10	3.87004	0.0775499	3.71803	4.02204	Cancer
LDL	12	3.95444	0.0449833	3.86627	4.04261	Non-cancer
LDL	12	3.71931	0.126052	3.47223	3.96638	Cancer
LDL/HDL	0	2.60687	0.0250928	2.55768	2.65605	Non-cancer
LDL/HDL	0	2.6847	0.0622544	2.56267	2.80672	Cancer
LDL/HDL	2	2.60522	0.0177897	2.57035	2.64008	Non-cancer
LDL/HDL	2	2.76598	0.0466124	2.67461	2.85734	Cancer
LDL/HDL	4	2.60477	0.0172728	2.57092	2.63863	Non-cancer
LDL/HDL	4	2.80251	0.0456304	2.71306	2.89195	Cancer
LDL/HDL	6	2.60554	0.0177236	2.5708	2.64028	Non-cancer
LDL/HDL	6	2.79428	0.0466533	2.70284	2.88573	Cancer
LDL/HDL	8	2.60752	0.0188234	2.57063	2.64442	Non-cancer
LDL/HDL	8	2.74131	0.0520429	2.6393	2.84332	Cancer
LDL/HDL	10	2.61071	0.0257122	2.56032	2.66111	Non-cancer
LDL/HDL	10	2.64359	0.0749031	2.49677	2.79041	Cancer
LDL/HDL	12	2.61512	0.0415737	2.53363	2.69661	Non-cancer
LDL/HDL	12	2.50112	0.120395	2.26514	2.73711	Cancer
TG	0	1.24142	0.0100484	1.22172	1.26111	Non-cancer
TG	0	1.46957	0.0252073	1.42016	1.51898	Cancer
TG	2	1.27934	0.00860084	1.26249	1.2962	Non-cancer
TG	2	1.50809	0.0217987	1.46537	1.55082	Cancer
TG	4	1.31727	0.00812113	1.30135	1.33319	Non-cancer
TG	4	1.54662	0.0207451	1.50596	1.58728	Cancer
TG	6	1.3552	0.00876953	1.33801	1.37238	Non-cancer
TG	6	1.58514	0.0223816	1.54127	1.62901	Cancer
TG	8	1.39312	0.0103359	1.37286	1.41338	Non-cancer
TG	8	1.62366	0.0262091	1.57229	1.67503	Cancer
TG	10	1.43105	0.0124791	1.40659	1.45551	Non-cancer
TG	10	1.66219	0.0314372	1.60057	1.72381	Cancer
TG	12	1.46898	0.0149533	1.43967	1.49828	Non-cancer
TG	12	1.70071	0.0374844	1.62724	1.77418	Cancer
ApoA1	0	1.47107	0.00437496	1.4625	1.47965	Non-cancer
ApoA1	0	1.44567	0.0111918	1.42373	1.46761	Cancer
ApoA1	2	1.47703	0.00363607	1.4699	1.48416	Non-cancer
ApoA1	2	1.45003	0.00944683	1.43151	1.46854	Cancer
ApoA1	4	1.48299	0.00332904	1.47646	1.48951	Non-cancer
ApoA1	4	1.45439	0.00881066	1.43712	1.47166	Cancer
ApoA1	6	1.48895	0.00356718	1.48195	1.49594	Non-cancer
ApoA1	6	1.45875	0.0095085	1.44011	1.47738	Cancer
ApoA1	8	1.4949	0.00426001	1.48655	1.50325	Non-cancer
ApoA1	8	1.46311	0.0112958	1.44097	1.48525	Cancer
ApoA1	10	1.50086	0.00522986	1.49061	1.51111	Non-cancer
ApoA1	10	1.46747	0.0137541	1.44051	1.49443	Cancer
ApoA1	12	1.50682	0.00635106	1.49437	1.51927	Non-cancer
ApoA1	12	1.47183	0.0165878	1.43931	1.50434	Cancer
ApoB	0	1.39399	0.00685382	1.38056	1.40743	Non-cancer
ApoB	0	1.43734	0.0178997	1.40226	1.47243	Cancer
ApoB	2	1.34496	0.00569921	1.33379	1.35613	Non-cancer
ApoB	2	1.38111	0.0152029	1.35131	1.41091	Cancer
ApoB	4	1.29593	0.00510675	1.28592	1.30594	Non-cancer
ApoB	4	1.32487	0.0139802	1.29747	1.35228	Cancer
ApoB	6	1.24689	0.00526959	1.23657	1.25722	Non-cancer
ApoB	6	1.26864	0.0146069	1.24001	1.29727	Cancer
ApoB	8	1.19786	0.0061278	1.18585	1.20987	Non-cancer
ApoB	8	1.2124	0.0168781	1.17932	1.24549	Cancer
ApoB	10	1.14883	0.00744467	1.13424	1.16342	Non-cancer
ApoB	10	1.15617	0.0202478	1.11648	1.19586	Cancer
ApoB	12	1.0998	0.00902154	1.08211	1.11748	Non-cancer
ApoB	12	1.09993	0.0242625	1.05238	1.14749	Cancer
ApoB/ApoA1	0	0.983952	0.00620168	0.971796	0.996108	Non-cancer
ApoB/ApoA1	0	1.03151	0.0163946	0.999378	1.06365	Cancer
ApoB/ApoA1	2	0.94344	0.00519235	0.933263	0.953618	Non-cancer
ApoB/ApoA1	2	0.985081	0.0141204	0.957403	1.01276	Cancer
ApoB/ApoA1	4	0.902929	0.00453764	0.894035	0.911824	Non-cancer
ApoB/ApoA1	4	0.938649	0.0128217	0.913517	0.963781	Cancer
ApoB/ApoA1	6	0.862418	0.00439884	0.853796	0.87104	Non-cancer
ApoB/ApoA1	6	0.892217	0.0127989	0.86713	0.917304	Cancer
ApoB/ApoA1	8	0.821907	0.00482072	0.812458	0.831356	Non-cancer
ApoB/ApoA1	8	0.845785	0.0140582	0.818229	0.87334	Cancer
ApoB/ApoA1	10	0.781396	0.00567968	0.770263	0.792529	Non-cancer
ApoB/ApoA1	10	0.799353	0.0163052	0.767393	0.831313	Cancer
ApoB/ApoA1	12	0.740885	0.00681236	0.727532	0.754237	Non-cancer
ApoB/ApoA1	12	0.752921	0.0191962	0.715294	0.790547	Cancer
Leukocyte	0	6.66953	0.0742677	6.52396	6.81509	Non-cancer
Leukocyte	0	6.30939	0.164627	5.98672	6.63207	Cancer
Leukocyte	2	6.67196	0.0527557	6.56855	6.77536	Non-cancer
Leukocyte	2	6.91638	0.138325	6.64526	7.1875	Cancer
Leukocyte	4	6.66104	0.0701216	6.52359	6.79848	Non-cancer
Leukocyte	4	7.2685	0.185172	6.90556	7.63145	Cancer
Leukocyte	6	6.63677	0.0739884	6.49175	6.78179	Non-cancer
Leukocyte	6	7.36577	0.194233	6.98507	7.74648	Cancer
Leukocyte	8	6.59915	0.0627108	6.47623	6.72206	Non-cancer
Leukocyte	8	7.20819	0.16774	6.87941	7.53696	Cancer
Leukocyte	10	6.54818	0.0754365	6.40032	6.69604	Non-cancer
Leukocyte	10	6.79574	0.194264	6.41498	7.1765	Cancer
Leukocyte	12	6.48386	0.148552	6.19269	6.77503	Non-cancer
Leukocyte	12	6.12844	0.363704	5.41556	6.84131	Cancer
Albumin	0	41.8869	0.0284737	41.8311	41.9427	Non-cancer
Albumin	0	41.9066	0.0722162	41.7651	42.0482	Cancer
Albumin	2	42.1754	0.0228448	42.1306	42.2202	Non-cancer
Albumin	2	42.2111	0.0589835	42.0955	42.3267	Cancer
Albumin	4	42.4639	0.021008	42.4227	42.5051	Non-cancer
Albumin	4	42.5156	0.0547766	42.4082	42.6229	Cancer
Albumin	6	42.7524	0.0238558	42.7057	42.7992	Non-cancer
Albumin	6	42.82	0.0614771	42.6995	42.9405	Cancer
Albumin	8	43.0409	0.0300861	42.982	43.0999	Non-cancer
Albumin	8	43.1245	0.0762623	42.975	43.274	Cancer
Albumin	10	43.3294	0.0380732	43.2548	43.4041	Non-cancer
Albumin	10	43.429	0.0954463	43.2419	43.616	Cancer
Albumin	12	43.618	0.0469284	43.526	43.7099	Non-cancer
Albumin	12	43.7334	0.116883	43.5043	43.9625	Cancer
IgG	0	11.6926	0.193554	11.313	12.0722	Non-cancer
IgG	0	12.5222	0.388064	11.761	13.2833	Cancer
IgG	2	11.3973	0.17527	11.0535	11.741	Non-cancer
IgG	2	12.2194	0.341311	11.55	12.8889	Cancer
IgG	4	11.1019	0.169644	10.7692	11.4347	Non-cancer
IgG	4	11.9167	0.321971	11.2852	12.5482	Cancer
IgG	6	10.8066	0.17788	10.4577	11.1555	Non-cancer
IgG	6	11.614	0.334827	10.9573	12.2707	Cancer
IgG	8	10.5113	0.198258	10.1224	10.9002	Non-cancer
IgG	8	11.3113	0.376597	10.5726	12.0499	Cancer
IgG	10	10.216	0.227539	9.76969	10.6623	Non-cancer
IgG	10	11.0085	0.439105	10.1473	11.8698	Cancer
IgG	12	9.92066	0.262763	9.40527	10.436	Non-cancer
IgG	12	10.7058	0.514852	9.69598	11.7156	Cancer
CRP	0	4.62841	0.13013	4.37335	4.88346	Non-cancer
CRP	0	6.32761	0.333475	5.67399	6.98123	Cancer
CRP	2	4.91211	0.0933162	4.72921	5.09501	Non-cancer
CRP	2	6.39566	0.244702	5.91604	6.87529	Cancer
CRP	4	5.19582	0.068198	5.06215	5.32949	Non-cancer
CRP	4	6.46372	0.187502	6.09621	6.83123	Cancer
CRP	6	5.47952	0.0690136	5.34426	5.61479	Non-cancer
CRP	6	6.53177	0.192456	6.15455	6.90899	Cancer
CRP	8	5.76323	0.095098	5.57684	5.94962	Non-cancer
CRP	8	6.59982	0.25598	6.0981	7.10155	Cancer
CRP	10	6.04694	0.132262	5.7877	6.30617	Non-cancer
CRP	10	6.66788	0.347299	5.98716	7.34859	Cancer
CRP	12	6.33064	0.173527	5.99052	6.67076	Non-cancer
CRP	12	6.73593	0.449791	5.85433	7.61753	Cancer
Haptoglobin	0	1.08101	0.00554784	1.07014	1.09189	Non-cancer
Haptoglobin	0	1.10016	0.01399	1.07274	1.12758	Cancer
Haptoglobin	2	1.06611	0.00368769	1.05888	1.07333	Non-cancer
Haptoglobin	2	1.08655	0.00944925	1.06803	1.10507	Cancer
Haptoglobin	4	1.06726	0.00393182	1.05956	1.07497	Non-cancer
Haptoglobin	4	1.09956	0.00995708	1.08004	1.11907	Cancer
Haptoglobin	6	1.08448	0.00478346	1.07511	1.09386	Non-cancer
Haptoglobin	6	1.13919	0.011824	1.11602	1.16237	Cancer
Haptoglobin	8	1.11777	0.00934497	1.09945	1.13608	Non-cancer
Haptoglobin	8	1.20546	0.0215542	1.16321	1.2477	Cancer
Haptoglobin	10	1.16711	0.0180334	1.13177	1.20246	Non-cancer
Haptoglobin	10	1.29834	0.0408112	1.21835	1.37834	Cancer
Haptoglobin	12	1.23253	0.030296	1.17314	1.29191	Non-cancer
Haptoglobin	12	1.41786	0.0683636	1.28386	1.55186	Cancer
Uric acid	0	275.448	0.778967	273.921	276.975	Non-cancer
Uric acid	0	289.663	1.97156	285.799	293.527	Cancer
Uric acid	2	280.059	0.721239	278.645	281.472	Non-cancer
Uric acid	2	295.503	1.82878	291.919	299.088	Cancer
Uric acid	4	284.669	0.727593	283.243	286.095	Non-cancer
Uric acid	4	301.344	1.84081	297.736	304.952	Cancer
Uric acid	6	289.279	0.796497	287.718	290.84	Non-cancer
Uric acid	6	307.184	2.00485	303.254	311.113	Cancer
Uric acid	8	293.89	0.913912	292.098	295.681	Non-cancer
Uric acid	8	313.024	2.28846	308.539	317.51	Cancer
Uric acid	10	298.5	1.0639	296.415	300.585	Non-cancer
Uric acid	10	318.865	2.65357	313.664	324.066	Cancer
Uric acid	12	303.11	1.23463	300.69	305.53	Non-cancer
Uric acid	12	324.705	3.07124	318.685	330.725	Cancer

## Sheet: Figure 6
Biomarkers	Time	Predicted_value_class1	Predicted_value_class2	Predicted_value_class3	Predicted_value_lower_limit_class1	Predicted_value_lower_limit_class2	Predicted_value_lower_limit_class3	Predicted_value_upper_limit_class1	Predicted_value_upper_limit_class2	Predicted_value_upper_limit_class3
Glucose	0	4.94855	8.30852		4.89822	7.93726		4.99941	8.69716
Glucose	0.0754717	4.95173	8.34056		4.90176	7.97292		5.0022	8.72515
Glucose	0.150943	4.9549	8.37272		4.9053	8.00868		5.005	8.75331
Glucose	0.226415	4.95808	8.40501		4.90884	8.04453		5.00781	8.78164
Glucose	0.301887	4.96126	8.43742		4.91238	8.08047		5.01062	8.81014
Glucose	0.377358	4.96444	8.46995		4.91592	8.11649		5.01344	8.83882
Glucose	0.45283	4.96762	8.50262		4.91945	8.15259		5.01627	8.86767
Glucose	0.528302	4.97081	8.5354		4.92298	8.18876		5.0191	8.89671
Glucose	0.603774	4.974	8.56832		4.92651	8.22501		5.02195	8.92595
Glucose	0.679245	4.97719	8.60135		4.93003	8.26133		5.0248	8.95537
Glucose	0.754717	4.98038	8.63452		4.93355	8.29771		5.02765	8.985
Glucose	0.830189	4.98357	8.66782		4.93707	8.33415		5.03052	9.01484
Glucose	0.90566	4.98677	8.70124		4.94058	8.37065		5.03339	9.04489
Glucose	0.981132	4.98997	8.73479		4.94409	8.40719		5.03627	9.07516
Glucose	1.0566	4.99317	8.76848		4.94759	8.44378		5.03916	9.10566
Glucose	1.13208	4.99637	8.80229		4.95109	8.48041		5.04206	9.13639
Glucose	1.20755	4.99957	8.83623		4.95459	8.51707		5.04497	9.16735
Glucose	1.28302	5.00278	8.8703		4.95808	8.55375		5.04788	9.19857
Glucose	1.35849	5.00599	8.90451		4.96156	8.59046		5.0508	9.23003
Glucose	1.43396	5.0092	8.93884		4.96505	8.62719		5.05374	9.26176
Glucose	1.50943	5.01241	8.97331		4.96852	8.66392		5.05668	9.29375
Glucose	1.58491	5.01562	9.00791		4.97199	8.70065		5.05963	9.32602
Glucose	1.66038	5.01884	9.04265		4.97546	8.73738		5.06259	9.35858
Glucose	1.73585	5.02206	9.07752		4.97892	8.77411		5.06557	9.39142
Glucose	1.81132	5.02528	9.11252		4.98238	8.81081		5.06855	9.42456
Glucose	1.88679	5.0285	9.14766		4.98583	8.84749		5.07154	9.45801
Glucose	1.96226	5.03172	9.18293		4.98927	8.88414		5.07454	9.49177
Glucose	2.03774	5.03495	9.21834		4.99271	8.92076		5.07755	9.52586
Glucose	2.11321	5.03818	9.25389		4.99614	8.95733		5.08058	9.56027
Glucose	2.18868	5.04141	9.28957		4.99956	8.99385		5.08361	9.59502
Glucose	2.26415	5.04464	9.32539		5.00298	9.03032		5.08666	9.63011
Glucose	2.33962	5.04788	9.36135		5.00639	9.06673		5.08971	9.66556
Glucose	2.41509	5.05112	9.39745		5.00979	9.10307		5.09278	9.70136
Glucose	2.49057	5.05435	9.43369		5.01319	9.13934		5.09586	9.73752
Glucose	2.56604	5.0576	9.47007		5.01658	9.17553		5.09895	9.77405
Glucose	2.64151	5.06084	9.50658		5.01996	9.21165		5.10205	9.81096
Glucose	2.71698	5.06408	9.54324		5.02333	9.24768		5.10516	9.84824
Glucose	2.79245	5.06733	9.58004		5.0267	9.28363		5.10829	9.88591
Glucose	2.86792	5.07058	9.61698		5.03006	9.31948		5.11143	9.92397
Glucose	2.9434	5.07383	9.65406		5.03341	9.35525		5.11458	9.96242
Glucose	3.01887	5.07709	9.69129		5.03675	9.39092		5.11774	10.0013
Glucose	3.09434	5.08034	9.72866		5.04009	9.4265		5.12092	10.0405
Glucose	3.16981	5.0836	9.76618		5.04342	9.46198		5.1241	10.0802
Glucose	3.24528	5.08686	9.80383		5.04673	9.49737		5.1273	10.1202
Glucose	3.32075	5.09012	9.84164		5.05004	9.53266		5.13052	10.1606
Glucose	3.39623	5.09339	9.87959		5.05335	9.56785		5.13374	10.2015
Glucose	3.4717	5.09665	9.91768		5.05664	9.60296		5.13698	10.2427
Glucose	3.54717	5.09992	9.95593		5.05992	9.63797		5.14023	10.2844
Glucose	3.62264	5.10319	9.99432		5.0632	9.6729		5.1435	10.3264
Glucose	3.69811	5.10646	10.0329		5.06646	9.70774		5.14678	10.3689
Glucose	3.77358	5.10974	10.0715		5.06972	9.7425		5.15007	10.4117
Glucose	3.84906	5.11301	10.1104		5.07297	9.77718		5.15337	10.4549
Glucose	3.92453	5.11629	10.1494		5.07621	9.81178		5.15669	10.4986
Glucose	4	5.11957	10.1885		5.07944	9.84631		5.16002	10.5426
Glucose	4.07547	5.12286	10.2278		5.08267	9.88077		5.16336	10.587
Glucose	4.15094	5.12614	10.2672		5.08588	9.91517		5.16672	10.6318
Glucose	4.22642	5.12943	10.3068		5.08909	9.94951		5.17009	10.677
Glucose	4.30189	5.13272	10.3466		5.09228	9.9838		5.17347	10.7225
Glucose	4.37736	5.13601	10.3865		5.09547	10.018		5.17687	10.7684
Glucose	4.45283	5.1393	10.4265		5.09865	10.0522		5.18028	10.8147
Glucose	4.5283	5.1426	10.4667		5.10182	10.0864		5.1837	10.8614
Glucose	4.60377	5.1459	10.5071		5.10498	10.1205		5.18714	10.9084
Glucose	4.67925	5.1492	10.5476		5.10814	10.1546		5.19059	10.9558
Glucose	4.75472	5.1525	10.5883		5.11128	10.1886		5.19405	11.0036
Glucose	4.83019	5.1558	10.6291		5.11442	10.2227		5.19752	11.0517
Glucose	4.90566	5.15911	10.6701		5.11755	10.2567		5.20101	11.1002
Glucose	4.98113	5.16242	10.7112		5.12067	10.2907		5.20451	11.149
Glucose	5.0566	5.16573	10.7525		5.12378	10.3247		5.20802	11.1981
Glucose	5.13208	5.16904	10.794		5.12688	10.3586		5.21154	11.2476
Glucose	5.20755	5.17235	10.8356		5.12998	10.3926		5.21508	11.2975
Glucose	5.28302	5.17567	10.8774		5.13307	10.4266		5.21863	11.3477
Glucose	5.35849	5.17899	10.9193		5.13615	10.4606		5.22219	11.3982
Glucose	5.43396	5.18231	10.9614		5.13922	10.4946		5.22576	11.4491
Glucose	5.50943	5.18563	11.0037		5.14229	10.5286		5.22935	11.5003
Glucose	5.58491	5.18896	11.0461		5.14535	10.5626		5.23294	11.5518
Glucose	5.66038	5.19229	11.0887		5.1484	10.5967		5.23655	11.6037
Glucose	5.73585	5.19562	11.1315		5.15144	10.6307		5.24017	11.6558
Glucose	5.81132	5.19895	11.1744		5.15448	10.6648		5.2438	11.7084
Glucose	5.88679	5.20228	11.2175		5.15751	10.699		5.24744	11.7612
Glucose	5.96226	5.20562	11.2608		5.16054	10.7331		5.25109	11.8144
Glucose	6.03774	5.20896	11.3042		5.16356	10.7673		5.25476	11.8678
Glucose	6.11321	5.2123	11.3478		5.16657	10.8015		5.25843	11.9216
Glucose	6.18868	5.21564	11.3915		5.16957	10.8358		5.26211	11.9758
Glucose	6.26415	5.21898	11.4355		5.17257	10.8701		5.26581	12.0302
Glucose	6.33962	5.22233	11.4796		5.17557	10.9045		5.26951	12.085
Glucose	6.41509	5.22568	11.5238		5.17856	10.9389		5.27323	12.1401
Glucose	6.49057	5.22903	11.5683		5.18154	10.9733		5.27696	12.1955
Glucose	6.56604	5.23238	11.6129		5.18452	11.0078		5.28069	12.2512
Glucose	6.64151	5.23574	11.6576		5.18749	11.0424		5.28444	12.3072
Glucose	6.71698	5.2391	11.7026		5.19046	11.077		5.28819	12.3635
Glucose	6.79245	5.24246	11.7477		5.19342	11.1117		5.29196	12.4202
Glucose	6.86792	5.24582	11.793		5.19638	11.1464		5.29573	12.4772
Glucose	6.9434	5.24918	11.8385		5.19933	11.1812		5.29951	12.5345
Glucose	7.01887	5.25255	11.8842		5.20228	11.216		5.3033	12.5921
Glucose	7.09434	5.25592	11.93		5.20522	11.2509		5.3071	12.65
Glucose	7.16981	5.25929	11.976		5.20816	11.2859		5.31091	12.7082
Glucose	7.24528	5.26266	12.0222		5.2111	11.321		5.31473	12.7668
Glucose	7.32075	5.26603	12.0685		5.21403	11.3561		5.31856	12.8256
Glucose	7.39623	5.26941	12.1151		5.21695	11.3913		5.32239	12.8848
Glucose	7.4717	5.27279	12.1618		5.21988	11.4265		5.32624	12.9443
Glucose	7.54717	5.27617	12.2087		5.2228	11.4619		5.33009	13.0041
Glucose	7.62264	5.27955	12.2557		5.22571	11.4973		5.33395	13.0642
Glucose	7.69811	5.28294	12.303		5.22863	11.5328		5.33782	13.1247
Glucose	7.77358	5.28633	12.3504		5.23154	11.5683		5.34169	13.1854
Glucose	7.84906	5.28972	12.3981		5.23444	11.604		5.34558	13.2465
Glucose	7.92453	5.29311	12.4459		5.23735	11.6397		5.34947	13.3079
Glucose	8	5.2965	12.4939		5.24025	11.6755		5.35336	13.3696
Glucose	8.07547	5.2999	12.542		5.24314	11.7114		5.35727	13.4317
Glucose	8.15094	5.3033	12.5904		5.24604	11.7473		5.36118	13.494
Glucose	8.22642	5.3067	12.639		5.24893	11.7834		5.3651	13.5567
Glucose	8.30189	5.3101	12.6877		5.25182	11.8195		5.36903	13.6197
Glucose	8.37736	5.31351	12.7366		5.25471	11.8557		5.37297	13.683
Glucose	8.45283	5.31691	12.7857		5.25759	11.892		5.37691	13.7466
Glucose	8.5283	5.32032	12.835		5.26047	11.9284		5.38086	13.8106
Glucose	8.60377	5.32374	12.8845		5.26335	11.9649		5.38481	13.8749
Glucose	8.67925	5.32715	12.9342		5.26623	12.0014		5.38877	13.9395
Glucose	8.75472	5.33057	12.9841		5.26911	12.0381		5.39274	14.0044
Glucose	8.83019	5.33398	13.0342		5.27198	12.0748		5.39672	14.0697
Glucose	8.90566	5.3374	13.0844		5.27485	12.1117		5.4007	14.1353
Glucose	8.98113	5.34083	13.1349		5.27772	12.1486		5.40469	14.2012
Glucose	9.0566	5.34425	13.1855		5.28059	12.1856		5.40868	14.2675
Glucose	9.13208	5.34768	13.2364		5.28346	12.2227		5.41268	14.334
Glucose	9.20755	5.35111	13.2874		5.28632	12.26		5.41669	14.401
Glucose	9.28302	5.35454	13.3386		5.28919	12.2973		5.4207	14.4682
Glucose	9.35849	5.35797	13.3901		5.29205	12.3347		5.42472	14.5358
Glucose	9.43396	5.36141	13.4417		5.29491	12.3722		5.42874	14.6037
Glucose	9.50943	5.36485	13.4935		5.29777	12.4098		5.43277	14.672
Glucose	9.58491	5.36829	13.5456		5.30063	12.4474		5.43681	14.7406
Glucose	9.66038	5.37173	13.5978		5.30349	12.4852		5.44085	14.8095
Glucose	9.73585	5.37517	13.6502		5.30634	12.5231		5.4449	14.8788
Glucose	9.81132	5.37862	13.7029		5.3092	12.5611		5.44895	14.9484
Glucose	9.88679	5.38207	13.7557		5.31205	12.5992		5.45301	15.0184
Glucose	9.96226	5.38552	13.8088		5.3149	12.6374		5.45708	15.0887
Glucose	10.0377	5.38898	13.862		5.31776	12.6757		5.46115	15.1593
Glucose	10.1132	5.39243	13.9155		5.32061	12.7141		5.46522	15.2303
Glucose	10.1887	5.39589	13.9691		5.32346	12.7526		5.4693	15.3017
Glucose	10.2642	5.39935	14.023		5.32631	12.7912		5.47339	15.3734
Glucose	10.3396	5.40281	14.0771		5.32916	12.8299		5.47748	15.4454
Glucose	10.4151	5.40628	14.1313		5.33201	12.8687		5.48158	15.5178
Glucose	10.4906	5.40974	14.1858		5.33486	12.9077		5.48568	15.5906
Glucose	10.566	5.41321	14.2405		5.3377	12.9467		5.48979	15.6637
Glucose	10.6415	5.41668	14.2954		5.34055	12.9858		5.4939	15.7371
Glucose	10.717	5.42016	14.3506		5.3434	13.0251		5.49802	15.811
Glucose	10.7925	5.42363	14.4059		5.34624	13.0644		5.50214	15.8852
Glucose	10.8679	5.42711	14.4614		5.34909	13.1039		5.50627	15.9597
Glucose	10.9434	5.43059	14.5172		5.35193	13.1434		5.5104	16.0346
Glucose	11.0189	5.43407	14.5732		5.35478	13.1831		5.51454	16.1099
Glucose	11.0943	5.43756	14.6294		5.35762	13.2229		5.51868	16.1855
Glucose	11.1698	5.44104	14.6858		5.36047	13.2628		5.52283	16.2615
Glucose	11.2453	5.44453	14.7424		5.36331	13.3028		5.52698	16.3379
Glucose	11.3208	5.44802	14.7993		5.36616	13.3429		5.53114	16.4146
Glucose	11.3962	5.45152	14.8563		5.369	13.3831		5.5353	16.4918
Glucose	11.4717	5.45501	14.9136		5.37185	13.4234		5.53947	16.5692
Glucose	11.5472	5.45851	14.9711		5.37469	13.4639		5.54364	16.6471
Glucose	11.6226	5.46201	15.0289		5.37754	13.5045		5.54782	16.7254
Glucose	11.6981	5.46551	15.0868		5.38038	13.5451		5.552	16.804
Glucose	11.7736	5.46902	15.145		5.38323	13.5859		5.55618	16.883
Glucose	11.8491	5.47253	15.2034		5.38607	13.6268		5.56037	16.9624
Glucose	11.9245	5.47604	15.262		5.38891	13.6679		5.56457	17.0421
Glucose	12	5.47955	15.3209		5.39176	13.709		5.56877	17.1223
Total cholesterol	0	5.22156	5.93546		4.86797	5.80706		5.60082	6.0667
Total cholesterol	0.0754717	5.20549	5.94263		4.85835	5.81435		5.57743	6.07374
Total cholesterol	0.150943	5.18971	5.94972		4.84867	5.82151		5.55473	6.08075
Total cholesterol	0.226415	5.17421	5.95673		4.83894	5.82855		5.53271	6.08773
Total cholesterol	0.301887	5.15901	5.96366		4.82916	5.83547		5.51138	6.09467
Total cholesterol	0.377358	5.14408	5.97051		4.81933	5.84226		5.49072	6.10157
Total cholesterol	0.45283	5.12944	5.97728		4.80944	5.84894		5.47072	6.10843
Total cholesterol	0.528302	5.11507	5.98396		4.79951	5.85549		5.45138	6.11525
Total cholesterol	0.603774	5.10099	5.99057		4.78954	5.86193		5.43269	6.12203
Total cholesterol	0.679245	5.08717	5.99709		4.77952	5.86825		5.41463	6.12876
Total cholesterol	0.754717	5.07363	6.00353		4.76946	5.87446		5.3972	6.13544
Total cholesterol	0.830189	5.06036	6.00989		4.75937	5.88056		5.38039	6.14207
Total cholesterol	0.90566	5.04736	6.01617		4.74926	5.88655		5.36418	6.14864
Total cholesterol	0.981132	5.03463	6.02236		4.73912	5.89242		5.34856	6.15516
Total cholesterol	1.0566	5.02216	6.02847		4.72896	5.8982		5.33353	6.16162
Total cholesterol	1.13208	5.00995	6.03449		4.7188	5.90386		5.31906	6.16802
Total cholesterol	1.20755	4.99801	6.04044		4.70864	5.90942		5.30515	6.17435
Total cholesterol	1.28302	4.98632	6.04629		4.69849	5.91488		5.29178	6.18063
Total cholesterol	1.35849	4.97489	6.05207		4.68836	5.92024		5.27894	6.18683
Total cholesterol	1.43396	4.96372	6.05776		4.67825	5.92549		5.26661	6.19297
Total cholesterol	1.50943	4.9528	6.06336		4.66819	5.93065		5.25477	6.19904
Total cholesterol	1.58491	4.94214	6.06888		4.65816	5.93571		5.24343	6.20503
Total cholesterol	1.66038	4.93173	6.07431		4.6482	5.94068		5.23255	6.21095
Total cholesterol	1.73585	4.92157	6.07966		4.6383	5.94555		5.22213	6.2168
Total cholesterol	1.81132	4.91165	6.08492		4.62847	5.95033		5.21216	6.22256
Total cholesterol	1.88679	4.90199	6.0901		4.61873	5.95501		5.20261	6.22825
Total cholesterol	1.96226	4.89257	6.09519		4.60909	5.95961		5.19348	6.23386
Total cholesterol	2.03774	4.88339	6.10019		4.59955	5.96411		5.18474	6.23938
Total cholesterol	2.11321	4.87446	6.10511		4.59012	5.96853		5.1764	6.24482
Total cholesterol	2.18868	4.86577	6.10994		4.58082	5.97286		5.16843	6.25017
Total cholesterol	2.26415	4.85731	6.11468		4.57165	5.9771		5.16083	6.25543
Total cholesterol	2.33962	4.8491	6.11934		4.56262	5.98126		5.15357	6.26061
Total cholesterol	2.41509	4.84113	6.12391		4.55374	5.98533		5.14666	6.26569
Total cholesterol	2.49057	4.8334	6.12839		4.54501	5.98932		5.14007	6.27068
Total cholesterol	2.56604	4.8259	6.13278		4.53645	5.99323		5.13381	6.27558
Total cholesterol	2.64151	4.81863	6.13708		4.52806	5.99705		5.12785	6.28039
Total cholesterol	2.71698	4.8116	6.1413		4.51985	6.00079		5.12219	6.2851
Total cholesterol	2.79245	4.8048	6.14543		4.51182	6.00445		5.11681	6.28971
Total cholesterol	2.86792	4.79824	6.14947		4.50398	6.00804		5.11172	6.29423
Total cholesterol	2.9434	4.7919	6.15342		4.49633	6.01154		5.1069	6.29864
Total cholesterol	3.01887	4.7858	6.15728		4.48889	6.01496		5.10235	6.30296
Total cholesterol	3.09434	4.77992	6.16105		4.48165	6.01831		5.09805	6.30718
Total cholesterol	3.16981	4.77428	6.16473		4.47462	6.02157		5.094	6.31129
Total cholesterol	3.24528	4.76886	6.16832		4.4678	6.02476		5.0902	6.3153
Total cholesterol	3.32075	4.76367	6.17183		4.46121	6.02788		5.08663	6.31921
Total cholesterol	3.39623	4.7587	6.17524		4.45483	6.03091		5.08329	6.32302
Total cholesterol	3.4717	4.75396	6.17856		4.44869	6.03387		5.08018	6.32672
Total cholesterol	3.54717	4.74944	6.1818		4.44277	6.03676		5.07729	6.33032
Total cholesterol	3.62264	4.74515	6.18494		4.43708	6.03957		5.07462	6.33381
Total cholesterol	3.69811	4.74109	6.18799		4.43162	6.04231		5.07216	6.33719
Total cholesterol	3.77358	4.73724	6.19095		4.42641	6.04497		5.0699	6.34046
Total cholesterol	3.84906	4.73362	6.19382		4.42143	6.04755		5.06785	6.34363
Total cholesterol	3.92453	4.73022	6.1966		4.41669	6.05006		5.066	6.34669
Total cholesterol	4	4.72704	6.19929		4.4122	6.0525		5.06435	6.34964
Total cholesterol	4.07547	4.72408	6.20189		4.40795	6.05487		5.06289	6.35249
Total cholesterol	4.15094	4.72135	6.2044		4.40395	6.05716		5.06162	6.35522
Total cholesterol	4.22642	4.71883	6.20681		4.4002	6.05937		5.06054	6.35784
Total cholesterol	4.30189	4.71653	6.20914		4.39669	6.06152		5.05965	6.36035
Total cholesterol	4.37736	4.71446	6.21137		4.39344	6.06359		5.05894	6.36276
Total cholesterol	4.45283	4.7126	6.21351		4.39043	6.06558		5.05841	6.36505
Total cholesterol	4.5283	4.71096	6.21556		4.38768	6.06751		5.05806	6.36723
Total cholesterol	4.60377	4.70954	6.21752		4.38518	6.06936		5.0579	6.3693
Total cholesterol	4.67925	4.70834	6.21938		4.38293	6.07113		5.05791	6.37126
Total cholesterol	4.75472	4.70736	6.22116		4.38094	6.07283		5.0581	6.37311
Total cholesterol	4.83019	4.7066	6.22284		4.3792	6.07446		5.05846	6.37484
Total cholesterol	4.90566	4.70605	6.22443		4.37772	6.07602		5.05901	6.37647
Total cholesterol	4.98113	4.70572	6.22593		4.37649	6.0775		5.05972	6.37798
Total cholesterol	5.0566	4.70561	6.22733		4.37552	6.0789		5.06061	6.37938
Total cholesterol	5.13208	4.70572	6.22865		4.3748	6.08024		5.06168	6.38068
Total cholesterol	5.20755	4.70605	6.22987		4.37433	6.08149		5.06292	6.38186
Total cholesterol	5.28302	4.70659	6.23099		4.37412	6.08268		5.06434	6.38293
Total cholesterol	5.35849	4.70736	6.23203		4.37417	6.08378		5.06593	6.38389
Total cholesterol	5.43396	4.70834	6.23297		4.37446	6.08482		5.0677	6.38474
Total cholesterol	5.50943	4.70954	6.23382		4.37502	6.08577		5.06964	6.38548
Total cholesterol	5.58491	4.71096	6.23458		4.37582	6.08665		5.07176	6.38611
Total cholesterol	5.66038	4.7126	6.23525		4.37688	6.08745		5.07406	6.38663
Total cholesterol	5.73585	4.71445	6.23582		4.37819	6.08818		5.07654	6.38704
Total cholesterol	5.81132	4.71653	6.2363		4.37975	6.08883		5.0792	6.38734
Total cholesterol	5.88679	4.71882	6.23669		4.38156	6.0894		5.08204	6.38753
Total cholesterol	5.96226	4.72134	6.23698		4.38363	6.08989		5.08507	6.38762
Total cholesterol	6.03774	4.72408	6.23718		4.38594	6.0903		5.08828	6.3876
Total cholesterol	6.11321	4.72703	6.23729		4.3885	6.09063		5.09168	6.38748
Total cholesterol	6.18868	4.73021	6.23731		4.3913	6.09089		5.09527	6.38724
Total cholesterol	6.26415	4.73361	6.23723		4.39435	6.09106		5.09906	6.38691
Total cholesterol	6.33962	4.73723	6.23706		4.39765	6.09115		5.10304	6.38647
Total cholesterol	6.41509	4.74107	6.2368		4.40119	6.09116		5.10721	6.38592
Total cholesterol	6.49057	4.74514	6.23644		4.40497	6.09108		5.11159	6.38528
Total cholesterol	6.56604	4.74943	6.236		4.40898	6.09092		5.11617	6.38453
Total cholesterol	6.64151	4.75395	6.23546		4.41324	6.09067		5.12096	6.38368
Total cholesterol	6.71698	4.75869	6.23482		4.41773	6.09034		5.12596	6.38273
Total cholesterol	6.79245	4.76365	6.2341		4.42246	6.08993		5.13117	6.38168
Total cholesterol	6.86792	4.76884	6.23328		4.42741	6.08942		5.1366	6.38053
Total cholesterol	6.9434	4.77426	6.23237		4.4326	6.08883		5.14226	6.37929
Total cholesterol	7.01887	4.77991	6.23136		4.43802	6.08815		5.14814	6.37795
Total cholesterol	7.09434	4.78578	6.23027		4.44365	6.08737		5.15425	6.37652
Total cholesterol	7.16981	4.79189	6.22908		4.44951	6.08651		5.1606	6.37499
Total cholesterol	7.24528	4.79822	6.2278		4.45559	6.08555		5.16719	6.37337
Total cholesterol	7.32075	4.80478	6.22643		4.46189	6.0845		5.17403	6.37166
Total cholesterol	7.39623	4.81158	6.22496		4.4684	6.08335		5.18112	6.36987
Total cholesterol	7.4717	4.81861	6.2234		4.47512	6.08211		5.18847	6.36798
Total cholesterol	7.54717	4.82588	6.22175		4.48204	6.08076		5.19608	6.36601
Total cholesterol	7.62264	4.83337	6.22001		4.48917	6.07932		5.20397	6.36396
Total cholesterol	7.69811	4.84111	6.21818		4.4965	6.07778		5.21213	6.36182
Total cholesterol	7.77358	4.84908	6.21625		4.50402	6.07614		5.22058	6.3596
Total cholesterol	7.84906	4.85729	6.21423		4.51173	6.07439		5.22932	6.3573
Total cholesterol	7.92453	4.86574	6.21212		4.51963	6.07254		5.23835	6.35492
Total cholesterol	8	4.87443	6.20992		4.52772	6.07058		5.2477	6.35247
Total cholesterol	8.07547	4.88336	6.20763		4.53598	6.06851		5.25736	6.34994
Total cholesterol	8.15094	4.89254	6.20525		4.54441	6.06633		5.26734	6.34734
Total cholesterol	8.22642	4.90196	6.20277		4.55301	6.06404		5.27765	6.34467
Total cholesterol	8.30189	4.91163	6.20021		4.56178	6.06164		5.2883	6.34194
Total cholesterol	8.37736	4.92154	6.19755		4.5707	6.05912		5.29931	6.33913
Total cholesterol	8.45283	4.9317	6.1948		4.57978	6.05649		5.31067	6.33626
Total cholesterol	8.5283	4.94211	6.19196		4.589	6.05374		5.32239	6.33333
Total cholesterol	8.60377	4.95277	6.18903		4.59837	6.05087		5.3345	6.33034
Total cholesterol	8.67925	4.96369	6.18601		4.60787	6.04788		5.34699	6.32729
Total cholesterol	8.75472	4.97486	6.1829		4.6175	6.04476		5.35988	6.32419
Total cholesterol	8.83019	4.98629	6.1797		4.62726	6.04152		5.37317	6.32103
Total cholesterol	8.90566	4.99797	6.1764		4.63714	6.03816		5.38689	6.31782
Total cholesterol	8.98113	5.00992	6.17302		4.64713	6.03466		5.40103	6.31455
Total cholesterol	9.0566	5.02212	6.16955		4.65723	6.03104		5.41561	6.31124
Total cholesterol	9.13208	5.03459	6.16599		4.66743	6.02728		5.43064	6.30789
Total cholesterol	9.20755	5.04733	6.16234		4.67772	6.02339		5.44613	6.30449
Total cholesterol	9.28302	5.06033	6.1586		4.68811	6.01937		5.4621	6.30105
Total cholesterol	9.35849	5.0736	6.15477		4.69858	6.0152		5.47854	6.29757
Total cholesterol	9.43396	5.08714	6.15085		4.70913	6.01091		5.49548	6.29405
Total cholesterol	9.50943	5.10095	6.14684		4.71976	6.00647		5.51292	6.29049
Total cholesterol	9.58491	5.11504	6.14274		4.73046	6.00189		5.53088	6.2869
Total cholesterol	9.66038	5.1294	6.13856		4.74122	5.99717		5.54936	6.28328
Total cholesterol	9.73585	5.14404	6.13428		4.75204	5.99231		5.56838	6.27963
Total cholesterol	9.81132	5.15896	6.12992		4.76291	5.9873		5.58795	6.27594
Total cholesterol	9.88679	5.17417	6.12547		4.77383	5.98215		5.60808	6.27223
Total cholesterol	9.96226	5.18966	6.12093		4.78481	5.97685		5.62877	6.2685
Total cholesterol	10.0377	5.20544	6.11631		4.79582	5.9714		5.65005	6.26473
Total cholesterol	10.1132	5.22151	6.1116		4.80687	5.96581		5.67192	6.26095
Total cholesterol	10.1887	5.23787	6.1068		4.81796	5.96007		5.69438	6.25714
Total cholesterol	10.2642	5.25453	6.10191		4.82909	5.95418		5.71746	6.25331
Total cholesterol	10.3396	5.27148	6.09694		4.84024	5.94814		5.74115	6.24946
Total cholesterol	10.4151	5.28874	6.09188		4.85142	5.94195		5.76548	6.24559
Total cholesterol	10.4906	5.30629	6.08673		4.86263	5.93561		5.79044	6.2417
Total cholesterol	10.566	5.32415	6.0815		4.87386	5.92912		5.81606	6.23779
Total cholesterol	10.6415	5.34232	6.07618		4.88511	5.92248		5.84233	6.23387
Total cholesterol	10.717	5.3608	6.07078		4.89638	5.91569		5.86927	6.22993
Total cholesterol	10.7925	5.3796	6.06529		4.90768	5.90875		5.89689	6.22597
Total cholesterol	10.8679	5.3987	6.05971		4.91899	5.90166		5.9252	6.22199
Total cholesterol	10.9434	5.41813	6.05405		4.93033	5.89442		5.9542	6.218
Total cholesterol	11.0189	5.43788	6.04831		4.94168	5.88703		5.98391	6.214
Total cholesterol	11.0943	5.45796	6.04248		4.95305	5.8795		6.01433	6.20998
Total cholesterol	11.1698	5.47836	6.03657		4.96444	5.87181		6.04548	6.20594
Total cholesterol	11.2453	5.49909	6.03057		4.97585	5.86398		6.07736	6.20189
Total cholesterol	11.3208	5.52016	6.02449		4.98728	5.856		6.10998	6.19783
Total cholesterol	11.3962	5.54157	6.01833		4.99873	5.84788		6.14335	6.19374
Total cholesterol	11.4717	5.56331	6.01208		5.01021	5.83961		6.17748	6.18965
Total cholesterol	11.5472	5.58541	6.00575		5.02171	5.83119		6.21238	6.18553
Total cholesterol	11.6226	5.60784	5.99934		5.03323	5.82263		6.24806	6.1814
Total cholesterol	11.6981	5.63063	5.99284		5.04478	5.81393		6.28453	6.17726
Total cholesterol	11.7736	5.65378	5.98627		5.05635	5.80509		6.32179	6.17309
Total cholesterol	11.8491	5.67728	5.97961		5.06796	5.79611		6.35986	6.16891
Total cholesterol	11.9245	5.70114	5.97287		5.07959	5.78699		6.39875	6.16471
Total cholesterol	12	5.72537	5.96605		5.09126	5.77773		6.43847	6.1605
HDL	0	1.19229	1.74665		1.10527	1.67814		1.28616	1.81796
HDL	0.0754717	1.19373	1.74524		1.10722	1.67712		1.287	1.81612
HDL	0.150943	1.19518	1.74382		1.10917	1.6761		1.28785	1.81428
HDL	0.226415	1.19662	1.74241		1.1111	1.67508		1.28872	1.81245
HDL	0.301887	1.19807	1.741		1.11303	1.67405		1.2896	1.81063
HDL	0.377358	1.19951	1.73959		1.11495	1.67301		1.2905	1.80882
HDL	0.45283	1.20096	1.73818		1.11685	1.67196		1.29141	1.80702
HDL	0.528302	1.20241	1.73677		1.11875	1.67091		1.29233	1.80524
HDL	0.603774	1.20387	1.73537		1.12064	1.66985		1.29327	1.80346
HDL	0.679245	1.20532	1.73396		1.12252	1.66878		1.29423	1.80169
HDL	0.754717	1.20678	1.73256		1.12439	1.6677		1.2952	1.79993
HDL	0.830189	1.20824	1.73115		1.12625	1.66662		1.29619	1.79818
HDL	0.90566	1.2097	1.72975		1.1281	1.66553		1.2972	1.79644
HDL	0.981132	1.21116	1.72835		1.12994	1.66444		1.29822	1.79472
HDL	1.0566	1.21262	1.72695		1.13176	1.66333		1.29926	1.793
HDL	1.13208	1.21409	1.72555		1.13358	1.66222		1.30032	1.7913
HDL	1.20755	1.21556	1.72415		1.13538	1.6611		1.3014	1.7896
HDL	1.28302	1.21702	1.72276		1.13717	1.65997		1.30249	1.78792
HDL	1.35849	1.2185	1.72136		1.13894	1.65884		1.3036	1.78625
HDL	1.43396	1.21997	1.71997		1.14071	1.65769		1.30474	1.78458
HDL	1.50943	1.22144	1.71858		1.14245	1.65654		1.30589	1.78293
HDL	1.58491	1.22292	1.71718		1.14419	1.65538		1.30706	1.78129
HDL	1.66038	1.2244	1.71579		1.14591	1.65421		1.30826	1.77966
HDL	1.73585	1.22588	1.7144		1.14762	1.65304		1.30947	1.77805
HDL	1.81132	1.22736	1.71301		1.14931	1.65185		1.3107	1.77644
HDL	1.88679	1.22884	1.71163		1.15099	1.65066		1.31196	1.77485
HDL	1.96226	1.23033	1.71024		1.15265	1.64946		1.31323	1.77326
HDL	2.03774	1.23181	1.70886		1.1543	1.64825		1.31453	1.77169
HDL	2.11321	1.2333	1.70747		1.15593	1.64703		1.31585	1.77013
HDL	2.18868	1.23479	1.70609		1.15754	1.6458		1.31719	1.76858
HDL	2.26415	1.23628	1.70471		1.15914	1.64457		1.31856	1.76705
HDL	2.33962	1.23778	1.70333		1.16072	1.64332		1.31995	1.76552
HDL	2.41509	1.23927	1.70195		1.16229	1.64207		1.32136	1.76401
HDL	2.49057	1.24077	1.70057		1.16384	1.64081		1.32279	1.7625
HDL	2.56604	1.24227	1.69919		1.16537	1.63954		1.32425	1.76101
HDL	2.64151	1.24377	1.69782		1.16688	1.63826		1.32573	1.75953
HDL	2.71698	1.24527	1.69644		1.16838	1.63698		1.32723	1.75806
HDL	2.79245	1.24678	1.69507		1.16986	1.63568		1.32876	1.75661
HDL	2.86792	1.24829	1.69369		1.17132	1.63438		1.33031	1.75516
HDL	2.9434	1.24979	1.69232		1.17277	1.63306		1.33188	1.75373
HDL	3.01887	1.2513	1.69095		1.17419	1.63174		1.33348	1.75231
HDL	3.09434	1.25282	1.68958		1.1756	1.63041		1.33511	1.7509
HDL	3.16981	1.25433	1.68821		1.17699	1.62907		1.33675	1.7495
HDL	3.24528	1.25585	1.68685		1.17836	1.62773		1.33843	1.74811
HDL	3.32075	1.25736	1.68548		1.17972	1.62637		1.34012	1.74674
HDL	3.39623	1.25888	1.68411		1.18105	1.62501		1.34184	1.74537
HDL	3.4717	1.26041	1.68275		1.18237	1.62364		1.34359	1.74402
HDL	3.54717	1.26193	1.68139		1.18367	1.62225		1.34536	1.74268
HDL	3.62264	1.26345	1.68003		1.18495	1.62087		1.34715	1.74135
HDL	3.69811	1.26498	1.67867		1.18622	1.61947		1.34897	1.74003
HDL	3.77358	1.26651	1.67731		1.18746	1.61806		1.35082	1.73872
HDL	3.84906	1.26804	1.67595		1.18869	1.61665		1.35268	1.73742
HDL	3.92453	1.26957	1.67459		1.1899	1.61523		1.35457	1.73613
HDL	4	1.27111	1.67323		1.1911	1.6138		1.35649	1.73486
HDL	4.07547	1.27264	1.67188		1.19227	1.61236		1.35843	1.73359
HDL	4.15094	1.27418	1.67052		1.19343	1.61092		1.36039	1.73234
HDL	4.22642	1.27572	1.66917		1.19457	1.60946		1.36238	1.73109
HDL	4.30189	1.27726	1.66782		1.1957	1.608		1.36439	1.72986
HDL	4.37736	1.2788	1.66647		1.1968	1.60654		1.36643	1.72864
HDL	4.45283	1.28035	1.66512		1.19789	1.60506		1.36848	1.72742
HDL	4.5283	1.2819	1.66377		1.19897	1.60358		1.37056	1.72622
HDL	4.60377	1.28345	1.66242		1.20003	1.60209		1.37267	1.72503
HDL	4.67925	1.285	1.66108		1.20107	1.60059		1.37479	1.72385
HDL	4.75472	1.28655	1.65973		1.20209	1.59909		1.37694	1.72267
HDL	4.83019	1.28811	1.65839		1.2031	1.59758		1.37911	1.72151
HDL	4.90566	1.28966	1.65704		1.2041	1.59606		1.38131	1.72036
HDL	4.98113	1.29122	1.6557		1.20508	1.59454		1.38352	1.71921
HDL	5.0566	1.29278	1.65436		1.20604	1.59301		1.38576	1.71808
HDL	5.13208	1.29434	1.65302		1.20699	1.59147		1.38802	1.71695
HDL	5.20755	1.29591	1.65168		1.20793	1.58993		1.3903	1.71584
HDL	5.28302	1.29747	1.65035		1.20885	1.58838		1.3926	1.71473
HDL	5.35849	1.29904	1.64901		1.20976	1.58682		1.39492	1.71363
HDL	5.43396	1.30061	1.64767		1.21065	1.58526		1.39726	1.71254
HDL	5.50943	1.30218	1.64634		1.21153	1.58369		1.39962	1.71146
HDL	5.58491	1.30376	1.64501		1.2124	1.58212		1.402	1.71039
HDL	5.66038	1.30533	1.64367		1.21325	1.58054		1.4044	1.70933
HDL	5.73585	1.30691	1.64234		1.21409	1.57896		1.40682	1.70827
HDL	5.81132	1.30849	1.64101		1.21492	1.57737		1.40926	1.70722
HDL	5.88679	1.31007	1.63968		1.21574	1.57577		1.41172	1.70618
HDL	5.96226	1.31165	1.63835		1.21654	1.57417		1.4142	1.70515
HDL	6.03774	1.31324	1.63703		1.21733	1.57257		1.4167	1.70413
HDL	6.11321	1.31483	1.6357		1.21811	1.57096		1.41922	1.70311
HDL	6.18868	1.31641	1.63438		1.21888	1.56934		1.42175	1.7021
HDL	6.26415	1.318	1.63305		1.21964	1.56773		1.4243	1.7011
HDL	6.33962	1.3196	1.63173		1.22039	1.5661		1.42687	1.70011
HDL	6.41509	1.32119	1.63041		1.22113	1.56447		1.42946	1.69912
HDL	6.49057	1.32279	1.62909		1.22185	1.56284		1.43206	1.69814
HDL	6.56604	1.32439	1.62777		1.22257	1.56121		1.43468	1.69717
HDL	6.64151	1.32599	1.62645		1.22328	1.55957		1.43732	1.6962
HDL	6.71698	1.32759	1.62513		1.22398	1.55792		1.43998	1.69524
HDL	6.79245	1.32919	1.62382		1.22466	1.55627		1.44265	1.69429
HDL	6.86792	1.3308	1.6225		1.22534	1.55462		1.44534	1.69335
HDL	6.9434	1.33241	1.62119		1.22601	1.55297		1.44804	1.69241
HDL	7.01887	1.33402	1.61988		1.22667	1.55131		1.45076	1.69147
HDL	7.09434	1.33563	1.61856		1.22733	1.54965		1.45349	1.69054
HDL	7.16981	1.33725	1.61725		1.22797	1.54798		1.45625	1.68962
HDL	7.24528	1.33886	1.61594		1.22861	1.54631		1.45901	1.68871
HDL	7.32075	1.34048	1.61463		1.22923	1.54464		1.46179	1.6878
HDL	7.39623	1.3421	1.61333		1.22985	1.54297		1.46459	1.68689
HDL	7.4717	1.34372	1.61202		1.23047	1.54129		1.4674	1.68599
HDL	7.54717	1.34535	1.61071		1.23107	1.53961		1.47023	1.6851
HDL	7.62264	1.34697	1.60941		1.23167	1.53793		1.47307	1.68421
HDL	7.69811	1.3486	1.60811		1.23226	1.53624		1.47592	1.68333
HDL	7.77358	1.35023	1.6068		1.23284	1.53456		1.47879	1.68245
HDL	7.84906	1.35186	1.6055		1.23342	1.53287		1.48167	1.68158
HDL	7.92453	1.35349	1.6042		1.23399	1.53117		1.48457	1.68071
HDL	8	1.35513	1.6029		1.23455	1.52948		1.48748	1.67985
HDL	8.07547	1.35677	1.6016		1.23511	1.52778		1.4904	1.67899
HDL	8.15094	1.35841	1.60031		1.23566	1.52608		1.49334	1.67814
HDL	8.22642	1.36005	1.59901		1.23621	1.52438		1.49629	1.67729
HDL	8.30189	1.36169	1.59772		1.23675	1.52268		1.49926	1.67645
HDL	8.37736	1.36334	1.59642		1.23728	1.52098		1.50223	1.67561
HDL	8.45283	1.36498	1.59513		1.23781	1.51927		1.50523	1.67477
HDL	8.5283	1.36663	1.59384		1.23833	1.51756		1.50823	1.67394
HDL	8.60377	1.36829	1.59255		1.23885	1.51586		1.51124	1.67312
HDL	8.67925	1.36994	1.59126		1.23936	1.51415		1.51427	1.6723
HDL	8.75472	1.37159	1.58997		1.23987	1.51243		1.51731	1.67148
HDL	8.83019	1.37325	1.58868		1.24037	1.51072		1.52037	1.67066
HDL	8.90566	1.37491	1.58739		1.24087	1.50901		1.52343	1.66985
HDL	8.98113	1.37657	1.58611		1.24136	1.50729		1.52651	1.66905
HDL	9.0566	1.37824	1.58482		1.24185	1.50558		1.5296	1.66824
HDL	9.13208	1.3799	1.58354		1.24233	1.50386		1.53271	1.66744
HDL	9.20755	1.38157	1.58226		1.24281	1.50214		1.53582	1.66665
HDL	9.28302	1.38324	1.58098		1.24329	1.50042		1.53895	1.66586
HDL	9.35849	1.38491	1.5797		1.24376	1.4987		1.54209	1.66507
HDL	9.43396	1.38658	1.57842		1.24422	1.49698		1.54524	1.66428
HDL	9.50943	1.38826	1.57714		1.24468	1.49526		1.5484	1.6635
HDL	9.58491	1.38994	1.57586		1.24514	1.49354		1.55157	1.66272
HDL	9.66038	1.39162	1.57458		1.2456	1.49181		1.55476	1.66195
HDL	9.73585	1.3933	1.57331		1.24605	1.49009		1.55795	1.66118
HDL	9.81132	1.39498	1.57203		1.24649	1.48837		1.56116	1.66041
HDL	9.88679	1.39667	1.57076		1.24694	1.48664		1.56438	1.65964
HDL	9.96226	1.39836	1.56949		1.24738	1.48492		1.56761	1.65888
HDL	10.0377	1.40005	1.56822		1.24781	1.48319		1.57085	1.65812
HDL	10.1132	1.40174	1.56695		1.24825	1.48147		1.57411	1.65736
HDL	10.1887	1.40343	1.56568		1.24868	1.47974		1.57737	1.65661
HDL	10.2642	1.40513	1.56441		1.2491	1.47801		1.58064	1.65586
HDL	10.3396	1.40683	1.56314		1.24953	1.47629		1.58393	1.65511
HDL	10.4151	1.40853	1.56188		1.24995	1.47456		1.58723	1.65436
HDL	10.4906	1.41023	1.56061		1.25036	1.47284		1.59053	1.65362
HDL	10.566	1.41193	1.55935		1.25078	1.47111		1.59385	1.65288
HDL	10.6415	1.41364	1.55809		1.25119	1.46938		1.59718	1.65214
HDL	10.717	1.41535	1.55682		1.2516	1.46766		1.60052	1.65141
HDL	10.7925	1.41706	1.55556		1.252	1.46593		1.60387	1.65068
HDL	10.8679	1.41877	1.5543		1.25241	1.46421		1.60723	1.64994
HDL	10.9434	1.42048	1.55304		1.25281	1.46248		1.61061	1.64922
HDL	11.0189	1.4222	1.55179		1.2532	1.46076		1.61399	1.64849
HDL	11.0943	1.42392	1.55053		1.2536	1.45903		1.61738	1.64777
HDL	11.1698	1.42564	1.54927		1.25399	1.45731		1.62079	1.64705
HDL	11.2453	1.42736	1.54802		1.25438	1.45558		1.6242	1.64633
HDL	11.3208	1.42909	1.54677		1.25477	1.45386		1.62762	1.64561
HDL	11.3962	1.43082	1.54551		1.25516	1.45213		1.63106	1.6449
HDL	11.4717	1.43254	1.54426		1.25554	1.45041		1.6345	1.64419
HDL	11.5472	1.43428	1.54301		1.25592	1.44869		1.63796	1.64347
HDL	11.6226	1.43601	1.54176		1.2563	1.44697		1.64143	1.64277
HDL	11.6981	1.43774	1.54051		1.25668	1.44524		1.6449	1.64206
HDL	11.7736	1.43948	1.53926		1.25705	1.44352		1.64839	1.64136
HDL	11.8491	1.44122	1.53802		1.25742	1.4418		1.65189	1.64065
HDL	11.9245	1.44296	1.53677		1.25779	1.44008		1.65539	1.63995
HDL	12	1.44471	1.53553		1.25816	1.43836		1.65891	1.63926
LDL	0	5.20459	3.75415		4.45417	3.57284		5.95501	3.93546
LDL	0.0754717	5.18991	3.75676		4.44508	3.57707		5.93474	3.93645
LDL	0.150943	5.17523	3.75938		4.43596	3.5813		5.9145	3.93746
LDL	0.226415	5.16055	3.76199		4.42682	3.58551		5.89427	3.93847
LDL	0.301887	5.14587	3.7646		4.41766	3.5897		5.87407	3.9395
LDL	0.377358	5.13119	3.76721		4.40848	3.59388		5.85389	3.94054
LDL	0.45283	5.11651	3.76983		4.39928	3.59805		5.83373	3.9416
LDL	0.528302	5.10183	3.77244		4.39005	3.60221		5.8136	3.94267
LDL	0.603774	5.08714	3.77505		4.3808	3.60634		5.79349	3.94376
LDL	0.679245	5.07246	3.77766		4.37152	3.61047		5.77341	3.94486
LDL	0.754717	5.05778	3.78028		4.36222	3.61457		5.75335	3.94598
LDL	0.830189	5.0431	3.78289		4.35289	3.61867		5.73332	3.94712
LDL	0.90566	5.02842	3.7855		4.34354	3.62274		5.71331	3.94827
LDL	0.981132	5.01374	3.78812		4.33415	3.6268		5.69333	3.94944
LDL	1.0566	4.99906	3.79073		4.32475	3.63083		5.67338	3.95062
LDL	1.13208	4.98438	3.79334		4.31531	3.63485		5.65345	3.95183
LDL	1.20755	4.9697	3.79595		4.30584	3.63886		5.63356	3.95305
LDL	1.28302	4.95502	3.79857		4.29635	3.64284		5.61369	3.95429
LDL	1.35849	4.94034	3.80118		4.28682	3.6468		5.59386	3.95556
LDL	1.43396	4.92566	3.80379		4.27726	3.65074		5.57405	3.95684
LDL	1.50943	4.91098	3.8064		4.26768	3.65467		5.55428	3.95814
LDL	1.58491	4.8963	3.80902		4.25806	3.65857		5.53454	3.95947
LDL	1.66038	4.88162	3.81163		4.2484	3.66245		5.51483	3.96081
LDL	1.73585	4.86694	3.81424		4.23871	3.6663		5.49516	3.96218
LDL	1.81132	4.85226	3.81686		4.22899	3.67013		5.47552	3.96358
LDL	1.88679	4.83758	3.81947		4.21923	3.67394		5.45592	3.96499
LDL	1.96226	4.82289	3.82208		4.20943	3.67773		5.43636	3.96643
LDL	2.03774	4.80821	3.82469		4.1996	3.68149		5.41683	3.9679
LDL	2.11321	4.79353	3.82731		4.18973	3.68522		5.39734	3.96939
LDL	2.18868	4.77885	3.82992		4.17982	3.68893		5.37789	3.9709
LDL	2.26415	4.76417	3.83253		4.16986	3.69262		5.35848	3.97245
LDL	2.33962	4.74949	3.83514		4.15987	3.69627		5.33911	3.97402
LDL	2.41509	4.73481	3.83776		4.14984	3.6999		5.31979	3.97561
LDL	2.49057	4.72013	3.84037		4.13976	3.7035		5.3005	3.97724
LDL	2.56604	4.70545	3.84298		4.12964	3.70707		5.28127	3.9789
LDL	2.64151	4.69077	3.8456		4.11947	3.71061		5.26207	3.98058
LDL	2.71698	4.67609	3.84821		4.10925	3.71412		5.24293	3.9823
LDL	2.79245	4.66141	3.85082		4.09899	3.7176		5.22383	3.98404
LDL	2.86792	4.64673	3.85343		4.08868	3.72105		5.20478	3.98582
LDL	2.9434	4.63205	3.85605		4.07832	3.72446		5.18578	3.98763
LDL	3.01887	4.61737	3.85866		4.06791	3.72784		5.16683	3.98947
LDL	3.09434	4.60269	3.86127		4.05744	3.73119		5.14793	3.99135
LDL	3.16981	4.58801	3.86388		4.04693	3.73451		5.12909	3.99326
LDL	3.24528	4.57333	3.8665		4.03635	3.73779		5.1103	3.9952
LDL	3.32075	4.55865	3.86911		4.02573	3.74104		5.09156	3.99718
LDL	3.39623	4.54396	3.87172		4.01504	3.74425		5.07289	3.9992
LDL	3.4717	4.52928	3.87434		4.0043	3.74742		5.05427	4.00125
LDL	3.54717	4.5146	3.87695		3.99349	3.75056		5.03571	4.00334
LDL	3.62264	4.49992	3.87956		3.98263	3.75366		5.01722	4.00546
LDL	3.69811	4.48524	3.88217		3.9717	3.75673		4.99878	4.00762
LDL	3.77358	4.47056	3.88479		3.96071	3.75975		4.98041	4.00982
LDL	3.84906	4.45588	3.8874		3.94965	3.76274		4.96211	4.01206
LDL	3.92453	4.4412	3.89001		3.93853	3.76569		4.94387	4.01433
LDL	4	4.42652	3.89262		3.92734	3.7686		4.9257	4.01665
LDL	4.07547	4.41184	3.89524		3.91608	3.77147		4.9076	4.019
LDL	4.15094	4.39716	3.89785		3.90474	3.7743		4.88957	4.02139
LDL	4.22642	4.38248	3.90046		3.89334	3.7771		4.87162	4.02383
LDL	4.30189	4.3678	3.90307		3.88186	3.77985		4.85374	4.0263
LDL	4.37736	4.35312	3.90569		3.8703	3.78256		4.83593	4.02881
LDL	4.45283	4.33844	3.9083		3.85867	3.78524		4.8182	4.03136
LDL	4.5283	4.32376	3.91091		3.84696	3.78787		4.80055	4.03395
LDL	4.60377	4.30908	3.91353		3.83517	3.79047		4.78298	4.03659
LDL	4.67925	4.2944	3.91614		3.8233	3.79302		4.76549	4.03926
LDL	4.75472	4.27971	3.91875		3.81135	3.79553		4.74808	4.04197
LDL	4.83019	4.26503	3.92136		3.79931	3.79801		4.73076	4.04472
LDL	4.90566	4.25035	3.92398		3.78718	3.80044		4.71352	4.04751
LDL	4.98113	4.23567	3.92659		3.77497	3.80284		4.69637	4.05034
LDL	5.0566	4.22099	3.9292		3.76267	3.80519		4.67931	4.05321
LDL	5.13208	4.20631	3.93181		3.75028	3.80751		4.66234	4.05612
LDL	5.20755	4.19163	3.93443		3.7378	3.80978		4.64546	4.05907
LDL	5.28302	4.17695	3.93704		3.72523	3.81202		4.62867	4.06206
LDL	5.35849	4.16227	3.93965		3.71256	3.81422		4.61198	4.06508
LDL	5.43396	4.14759	3.94227		3.6998	3.81639		4.59538	4.06814
LDL	5.50943	4.13291	3.94488		3.68694	3.81851		4.57888	4.07124
LDL	5.58491	4.11823	3.94749		3.67398	3.8206		4.56248	4.07438
LDL	5.66038	4.10355	3.9501		3.66092	3.82265		4.54617	4.07755
LDL	5.73585	4.08887	3.95272		3.64777	3.82467		4.52997	4.08076
LDL	5.81132	4.07419	3.95533		3.63451	3.82665		4.51386	4.08401
LDL	5.88679	4.05951	3.95794		3.62115	3.8286		4.49786	4.08729
LDL	5.96226	4.04483	3.96055		3.60769	3.83051		4.48196	4.0906
LDL	6.03774	4.03015	3.96317		3.59412	3.83238		4.46617	4.09395
LDL	6.11321	4.01546	3.96578		3.58045	3.83423		4.45048	4.09733
LDL	6.18868	4.00078	3.96839		3.56668	3.83604		4.43489	4.10075
LDL	6.26415	3.9861	3.97101		3.5528	3.83782		4.41941	4.10419
LDL	6.33962	3.97142	3.97362		3.53881	3.83957		4.40404	4.10767
LDL	6.41509	3.95674	3.97623		3.52471	3.84128		4.38877	4.11118
LDL	6.49057	3.94206	3.97884		3.51051	3.84297		4.37361	4.11472
LDL	6.56604	3.92738	3.98146		3.4962	3.84463		4.35856	4.11829
LDL	6.64151	3.9127	3.98407		3.48179	3.84625		4.34362	4.12188
LDL	6.71698	3.89802	3.98668		3.46726	3.84785		4.32878	4.12551
LDL	6.79245	3.88334	3.98929		3.45262	3.84942		4.31406	4.12916
LDL	6.86792	3.86866	3.99191		3.43788	3.85097		4.29944	4.13285
LDL	6.9434	3.85398	3.99452		3.42303	3.85249		4.28493	4.13655
LDL	7.01887	3.8393	3.99713		3.40807	3.85398		4.27053	4.14029
LDL	7.09434	3.82462	3.99975		3.393	3.85544		4.25623	4.14405
LDL	7.16981	3.80994	4.00236		3.37783	3.85688		4.24205	4.14783
LDL	7.24528	3.79526	4.00497		3.36255	3.8583		4.22797	4.15164
LDL	7.32075	3.78058	4.00758		3.34716	3.8597		4.214	4.15547
LDL	7.39623	3.7659	4.0102		3.33166	3.86107		4.20013	4.15933
LDL	7.4717	3.75121	4.01281		3.31606	3.86241		4.18637	4.1632
LDL	7.54717	3.73653	4.01542		3.30035	3.86374		4.17272	4.1671
LDL	7.62264	3.72185	4.01803		3.28454	3.86504		4.15917	4.17102
LDL	7.69811	3.70717	4.02065		3.26862	3.86633		4.14572	4.17497
LDL	7.77358	3.69249	4.02326		3.25261	3.86759		4.13238	4.17893
LDL	7.84906	3.67781	4.02587		3.23649	3.86884		4.11914	4.18291
LDL	7.92453	3.66313	4.02849		3.22027	3.87006		4.106	4.18691
LDL	8	3.64845	4.0311		3.20395	3.87127		4.09295	4.19093
LDL	8.07547	3.63377	4.03371		3.18753	3.87245		4.08001	4.19497
LDL	8.15094	3.61909	4.03632		3.17101	3.87362		4.06717	4.19902
LDL	8.22642	3.60441	4.03894		3.1544	3.87477		4.05442	4.2031
LDL	8.30189	3.58973	4.04155		3.13769	3.87591		4.04176	4.20719
LDL	8.37736	3.57505	4.04416		3.12089	3.87703		4.0292	4.21129
LDL	8.45283	3.56037	4.04677		3.104	3.87813		4.01674	4.21542
LDL	8.5283	3.54569	4.04939		3.08701	3.87922		4.00436	4.21955
LDL	8.60377	3.53101	4.052		3.06994	3.88029		3.99207	4.22371
LDL	8.67925	3.51633	4.05461		3.05278	3.88135		3.97987	4.22787
LDL	8.75472	3.50165	4.05722		3.03553	3.88239		3.96776	4.23206
LDL	8.83019	3.48697	4.05984		3.01819	3.88342		3.95574	4.23625
LDL	8.90566	3.47228	4.06245		3.00077	3.88444		3.9438	4.24046
LDL	8.98113	3.4576	4.06506		2.98327	3.88544		3.93194	4.24468
LDL	9.0566	3.44292	4.06768		2.96569	3.88643		3.92016	4.24892
LDL	9.13208	3.42824	4.07029		2.94802	3.88741		3.90846	4.25317
LDL	9.20755	3.41356	4.0729		2.93028	3.88837		3.89684	4.25743
LDL	9.28302	3.39888	4.07551		2.91246	3.88933		3.8853	4.2617
LDL	9.35849	3.3842	4.07813		2.89457	3.89027		3.87383	4.26598
LDL	9.43396	3.36952	4.08074		2.8766	3.8912		3.86244	4.27028
LDL	9.50943	3.35484	4.08335		2.85857	3.89212		3.85111	4.27458
LDL	9.58491	3.34016	4.08596		2.84046	3.89303		3.83986	4.2789
LDL	9.66038	3.32548	4.08858		2.82228	3.89393		3.82868	4.28323
LDL	9.73585	3.3108	4.09119		2.80403	3.89482		3.81757	4.28756
LDL	9.81132	3.29612	4.0938		2.78571	3.89569		3.80652	4.29191
LDL	9.88679	3.28144	4.09642		2.76733	3.89656		3.79554	4.29627
LDL	9.96226	3.26676	4.09903		2.74889	3.89742		3.78462	4.30063
LDL	10.0377	3.25208	4.10164		2.73039	3.89827		3.77377	4.30501
LDL	10.1132	3.2374	4.10425		2.71182	3.89912		3.76297	4.30939
LDL	10.1887	3.22272	4.10687		2.69319	3.89995		3.75224	4.31378
LDL	10.2642	3.20803	4.10948		2.67451	3.90077		3.74156	4.31819
LDL	10.3396	3.19335	4.11209		2.65577	3.90159		3.73094	4.32259
LDL	10.4151	3.17867	4.1147		2.63697	3.9024		3.72038	4.32701
LDL	10.4906	3.16399	4.11732		2.61812	3.9032		3.70987	4.33144
LDL	10.566	3.14931	4.11993		2.59921	3.90399		3.69941	4.33587
LDL	10.6415	3.13463	4.12254		2.58025	3.90478		3.68901	4.34031
LDL	10.717	3.11995	4.12516		2.56125	3.90556		3.67866	4.34475
LDL	10.7925	3.10527	4.12777		2.54219	3.90633		3.66835	4.34921
LDL	10.8679	3.09059	4.13038		2.52308	3.90709		3.6581	4.35367
LDL	10.9434	3.07591	4.13299		2.50393	3.90785		3.64789	4.35814
LDL	11.0189	3.06123	4.13561		2.48473	3.9086		3.63773	4.36261
LDL	11.0943	3.04655	4.13822		2.46548	3.90935		3.62761	4.36709
LDL	11.1698	3.03187	4.14083		2.44619	3.91008		3.61754	4.37158
LDL	11.2453	3.01719	4.14344		2.42686	3.91082		3.60751	4.37607
LDL	11.3208	3.00251	4.14606		2.40749	3.91154		3.59753	4.38057
LDL	11.3962	2.98783	4.14867		2.38807	3.91226		3.58758	4.38507
LDL	11.4717	2.97315	4.15128		2.36862	3.91298		3.57768	4.38958
LDL	11.5472	2.95847	4.1539		2.34912	3.91369		3.56781	4.3941
LDL	11.6226	2.94378	4.15651		2.32959	3.91439		3.55798	4.39862
LDL	11.6981	2.9291	4.15912		2.31002	3.91509		3.54819	4.40315
LDL	11.7736	2.91442	4.16173		2.29041	3.91579		3.53844	4.40768
LDL	11.8491	2.89974	4.16435		2.27077	3.91648		3.52872	4.41222
LDL	11.9245	2.88506	4.16696		2.25109	3.91716		3.51904	4.41676
LDL	12	2.87038	4.16957		2.23138	3.91784		3.50939	4.4213
LDL/HDL ratio	0	2.35615	2.35538		2.07607	2.12703		2.67401	2.60825
LDL/HDL ratio	0.0754717	2.34299	2.37243		2.0702	2.14397		2.65172	2.62523
LDL/HDL ratio	0.150943	2.3301	2.38935		2.06432	2.1606		2.63011	2.6423
LDL/HDL ratio	0.226415	2.31748	2.40613		2.0584	2.17692		2.60916	2.65947
LDL/HDL ratio	0.301887	2.30511	2.42278		2.05246	2.19292		2.58887	2.67673
LDL/HDL ratio	0.377358	2.29301	2.43928		2.04649	2.2086		2.56922	2.69406
LDL/HDL ratio	0.45283	2.28115	2.45564		2.04048	2.22397		2.55021	2.71146
LDL/HDL ratio	0.528302	2.26955	2.47185		2.03444	2.23901		2.53183	2.72891
LDL/HDL ratio	0.603774	2.2582	2.48791		2.02837	2.25374		2.51407	2.7464
LDL/HDL ratio	0.679245	2.24709	2.5038		2.02225	2.26816		2.49693	2.76393
LDL/HDL ratio	0.754717	2.23622	2.51954		2.01609	2.28227		2.48038	2.78147
LDL/HDL ratio	0.830189	2.22559	2.5351		2.0099	2.29607		2.46442	2.79901
LDL/HDL ratio	0.90566	2.21519	2.55049		2.00366	2.30957		2.44905	2.81654
LDL/HDL ratio	0.981132	2.20503	2.56571		1.99739	2.32277		2.43425	2.83405
LDL/HDL ratio	1.0566	2.19509	2.58074		1.99108	2.33568		2.42002	2.85152
LDL/HDL ratio	1.13208	2.18539	2.59559		1.98473	2.34829		2.40633	2.86893
LDL/HDL ratio	1.20755	2.17591	2.61025		1.97835	2.36062		2.39319	2.88627
LDL/HDL ratio	1.28302	2.16665	2.62471		1.97194	2.37267		2.38058	2.90353
LDL/HDL ratio	1.35849	2.1576	2.63898		1.9655	2.38444		2.36848	2.92069
LDL/HDL ratio	1.43396	2.14878	2.65305		1.95905	2.39595		2.35689	2.93774
LDL/HDL ratio	1.50943	2.14017	2.66691		1.95257	2.40719		2.34579	2.95465
LDL/HDL ratio	1.58491	2.13177	2.68056		1.94609	2.41817		2.33517	2.97143
LDL/HDL ratio	1.66038	2.12359	2.694		1.9396	2.42889		2.32502	2.98804
LDL/HDL ratio	1.73585	2.11561	2.70722		1.93312	2.43936		2.31533	3.00448
LDL/HDL ratio	1.81132	2.10783	2.72021		1.92664	2.44959		2.30607	3.02074
LDL/HDL ratio	1.88679	2.10026	2.73299		1.92018	2.45957		2.29724	3.0368
LDL/HDL ratio	1.96226	2.0929	2.74553		1.91374	2.46931		2.28882	3.05265
LDL/HDL ratio	2.03774	2.08573	2.75784		1.90734	2.47882		2.2808	3.06827
LDL/HDL ratio	2.11321	2.07876	2.76992		1.90098	2.4881		2.27316	3.08365
LDL/HDL ratio	2.18868	2.07198	2.78175		1.89467	2.49715		2.26589	3.09879
LDL/HDL ratio	2.26415	2.0654	2.79334		1.88841	2.50598		2.25898	3.11366
LDL/HDL ratio	2.33962	2.05901	2.80469		1.88222	2.51459		2.25242	3.12826
LDL/HDL ratio	2.41509	2.05282	2.81578		1.8761	2.52298		2.24618	3.14257
LDL/HDL ratio	2.49057	2.04681	2.82662		1.87006	2.53115		2.24027	3.15658
LDL/HDL ratio	2.56604	2.04099	2.8372		1.86411	2.53911		2.23466	3.17029
LDL/HDL ratio	2.64151	2.03536	2.84753		1.85825	2.54686		2.22935	3.18369
LDL/HDL ratio	2.71698	2.02991	2.85759		1.8525	2.55441		2.22431	3.19675
LDL/HDL ratio	2.79245	2.02465	2.86738		1.84685	2.56174		2.21956	3.20949
LDL/HDL ratio	2.86792	2.01956	2.87691		1.84132	2.56888		2.21506	3.22187
LDL/HDL ratio	2.9434	2.01466	2.88616		1.83591	2.57581		2.21082	3.2339
LDL/HDL ratio	3.01887	2.00994	2.89513		1.83063	2.58254		2.20681	3.24557
LDL/HDL ratio	3.09434	2.00539	2.90383		1.82547	2.58907		2.20305	3.25687
LDL/HDL ratio	3.16981	2.00103	2.91225		1.82046	2.5954		2.19951	3.26779
LDL/HDL ratio	3.24528	1.99684	2.92039		1.81558	2.60153		2.19618	3.27832
LDL/HDL ratio	3.32075	1.99282	2.92824		1.81085	2.60747		2.19307	3.28847
LDL/HDL ratio	3.39623	1.98898	2.9358		1.80627	2.61322		2.19016	3.29821
LDL/HDL ratio	3.4717	1.98531	2.94307		1.80185	2.61877		2.18745	3.30754
LDL/HDL ratio	3.54717	1.98181	2.95005		1.79758	2.62412		2.18493	3.31647
LDL/HDL ratio	3.62264	1.97849	2.95674		1.79347	2.62928		2.1826	3.32497
LDL/HDL ratio	3.69811	1.97533	2.96313		1.78952	2.63425		2.18044	3.33306
LDL/HDL ratio	3.77358	1.97235	2.96922		1.78573	2.63903		2.17846	3.34071
LDL/HDL ratio	3.84906	1.96953	2.975		1.78211	2.64361		2.17665	3.34794
LDL/HDL ratio	3.92453	1.96688	2.98049		1.77867	2.64801		2.17501	3.35472
LDL/HDL ratio	4	1.9644	2.98567		1.77539	2.65221		2.17353	3.36107
LDL/HDL ratio	4.07547	1.96208	2.99055		1.77228	2.65621		2.17221	3.36697
LDL/HDL ratio	4.15094	1.95993	2.99512		1.76935	2.66003		2.17104	3.37242
LDL/HDL ratio	4.22642	1.95795	2.99938		1.7666	2.66365		2.17003	3.37742
LDL/HDL ratio	4.30189	1.95613	3.00333		1.76402	2.66708		2.16917	3.38197
LDL/HDL ratio	4.37736	1.95448	3.00697		1.76162	2.67031		2.16845	3.38606
LDL/HDL ratio	4.45283	1.95299	3.01029		1.7594	2.67335		2.16789	3.3897
LDL/HDL ratio	4.5283	1.95167	3.01331		1.75736	2.6762		2.16746	3.39288
LDL/HDL ratio	4.60377	1.9505	3.016		1.75549	2.67885		2.16718	3.39559
LDL/HDL ratio	4.67925	1.94951	3.01839		1.75381	2.6813		2.16704	3.39785
LDL/HDL ratio	4.75472	1.94867	3.02045		1.75231	2.68356		2.16703	3.39964
LDL/HDL ratio	4.83019	1.948	3.0222		1.75099	2.68562		2.16717	3.40097
LDL/HDL ratio	4.90566	1.94749	3.02364		1.74985	2.68748		2.16745	3.40184
LDL/HDL ratio	4.98113	1.94714	3.02475		1.7489	2.68914		2.16786	3.40225
LDL/HDL ratio	5.0566	1.94696	3.02555		1.74812	2.69059		2.1684	3.4022
LDL/HDL ratio	5.13208	1.94693	3.02603		1.74753	2.69185		2.16909	3.40169
LDL/HDL ratio	5.20755	1.94707	3.02619		1.74712	2.6929		2.16991	3.40073
LDL/HDL ratio	5.28302	1.94738	3.02603		1.74689	2.69374		2.17087	3.39931
LDL/HDL ratio	5.35849	1.94784	3.02555		1.74685	2.69437		2.17196	3.39744
LDL/HDL ratio	5.43396	1.94847	3.02476		1.74698	2.6948		2.17319	3.39512
LDL/HDL ratio	5.50943	1.94926	3.02364		1.7473	2.69501		2.17457	3.39235
LDL/HDL ratio	5.58491	1.95021	3.02221		1.74779	2.69501		2.17607	3.38914
LDL/HDL ratio	5.66038	1.95133	3.02046		1.74847	2.69479		2.17772	3.3855
LDL/HDL ratio	5.73585	1.95261	3.0184		1.74932	2.69435		2.17952	3.38142
LDL/HDL ratio	5.81132	1.95405	3.01602		1.75036	2.6937		2.18145	3.37691
LDL/HDL ratio	5.88679	1.95566	3.01332		1.75157	2.69281		2.18353	3.37198
LDL/HDL ratio	5.96226	1.95743	3.01031		1.75296	2.6917		2.18575	3.36663
LDL/HDL ratio	6.03774	1.95937	3.00698		1.75453	2.69036		2.18813	3.36087
LDL/HDL ratio	6.11321	1.96147	3.00335		1.75627	2.68879		2.19065	3.3547
LDL/HDL ratio	6.18868	1.96374	2.9994		1.75818	2.68698		2.19333	3.34814
LDL/HDL ratio	6.26415	1.96618	2.99514		1.76027	2.68493		2.19616	3.34119
LDL/HDL ratio	6.33962	1.96878	2.99057		1.76254	2.68264		2.19915	3.33386
LDL/HDL ratio	6.41509	1.97155	2.9857		1.76497	2.68009		2.20231	3.32615
LDL/HDL ratio	6.49057	1.97449	2.98052		1.76757	2.6773		2.20562	3.31808
LDL/HDL ratio	6.56604	1.9776	2.97503		1.77035	2.67424		2.20911	3.30966
LDL/HDL ratio	6.64151	1.98088	2.96925		1.77328	2.67092		2.21277	3.30089
LDL/HDL ratio	6.71698	1.98433	2.96316		1.77639	2.66734		2.2166	3.29179
LDL/HDL ratio	6.79245	1.98795	2.95677		1.77965	2.66348		2.22062	3.28237
LDL/HDL ratio	6.86792	1.99174	2.95009		1.78308	2.65934		2.22482	3.27263
LDL/HDL ratio	6.9434	1.99571	2.94311		1.78667	2.65491		2.2292	3.26259
LDL/HDL ratio	7.01887	1.99985	2.93584		1.79041	2.6502		2.23379	3.25227
LDL/HDL ratio	7.09434	2.00417	2.92828		1.79431	2.64518		2.23857	3.24167
LDL/HDL ratio	7.16981	2.00866	2.92043		1.79836	2.63986		2.24356	3.23082
LDL/HDL ratio	7.24528	2.01334	2.9123		1.80256	2.63423		2.24876	3.21971
LDL/HDL ratio	7.32075	2.01819	2.90388		1.80691	2.62828		2.25417	3.20838
LDL/HDL ratio	7.39623	2.02322	2.89518		1.8114	2.622		2.25981	3.19683
LDL/HDL ratio	7.4717	2.02844	2.88621		1.81603	2.61538		2.26568	3.18507
LDL/HDL ratio	7.54717	2.03383	2.87696		1.8208	2.60842		2.27179	3.17313
LDL/HDL ratio	7.62264	2.03941	2.86743		1.82571	2.60111		2.27814	3.16102
LDL/HDL ratio	7.69811	2.04518	2.85764		1.83074	2.59344		2.28474	3.14875
LDL/HDL ratio	7.77358	2.05114	2.84758		1.8359	2.5854		2.2916	3.13635
LDL/HDL ratio	7.84906	2.05728	2.83726		1.84119	2.57698		2.29873	3.12382
LDL/HDL ratio	7.92453	2.06362	2.82668		1.84659	2.56818		2.30614	3.11119
LDL/HDL ratio	8	2.07014	2.81584		1.85211	2.55899		2.31383	3.09847
LDL/HDL ratio	8.07547	2.07686	2.80475		1.85775	2.54939		2.32182	3.08568
LDL/HDL ratio	8.15094	2.08378	2.7934		1.86348	2.53938		2.33011	3.07284
LDL/HDL ratio	8.22642	2.09089	2.78181		1.86933	2.52896		2.33872	3.05995
LDL/HDL ratio	8.30189	2.0982	2.76998		1.87526	2.51812		2.34765	3.04704
LDL/HDL ratio	8.37736	2.10572	2.75791		1.8813	2.50684		2.35691	3.03412
LDL/HDL ratio	8.45283	2.11343	2.7456		1.88742	2.49514		2.36652	3.0212
LDL/HDL ratio	8.5283	2.12136	2.73305		1.89363	2.48299		2.37648	3.0083
LDL/HDL ratio	8.60377	2.12949	2.72028		1.89991	2.47041		2.3868	2.99543
LDL/HDL ratio	8.67925	2.13783	2.70729		1.90627	2.45738		2.3975	2.9826
LDL/HDL ratio	8.75472	2.14638	2.69407		1.9127	2.44391		2.40859	2.96983
LDL/HDL ratio	8.83019	2.15514	2.68063		1.9192	2.43		2.42008	2.95711
LDL/HDL ratio	8.90566	2.16412	2.66698		1.92576	2.41565		2.43198	2.94446
LDL/HDL ratio	8.98113	2.17332	2.65312		1.93238	2.40086		2.4443	2.9319
LDL/HDL ratio	9.0566	2.18274	2.63906		1.93905	2.38563		2.45706	2.91941
LDL/HDL ratio	9.13208	2.19239	2.62479		1.94577	2.36997		2.47026	2.90701
LDL/HDL ratio	9.20755	2.20226	2.61032		1.95254	2.35389		2.48392	2.89469
LDL/HDL ratio	9.28302	2.21236	2.59567		1.95934	2.3374		2.49804	2.88247
LDL/HDL ratio	9.35849	2.22269	2.58082		1.96619	2.3205		2.51265	2.87035
LDL/HDL ratio	9.43396	2.23325	2.56579		1.97307	2.3032		2.52775	2.85831
LDL/HDL ratio	9.50943	2.24406	2.55057		1.97998	2.28552		2.54336	2.84637
LDL/HDL ratio	9.58491	2.2551	2.53518		1.98692	2.26746		2.55948	2.83451
LDL/HDL ratio	9.66038	2.26639	2.51962		1.99388	2.24904		2.57613	2.82275
LDL/HDL ratio	9.73585	2.27792	2.50389		2.00088	2.23028		2.59332	2.81107
LDL/HDL ratio	9.81132	2.2897	2.48799		2.00789	2.21118		2.61107	2.79946
LDL/HDL ratio	9.88679	2.30174	2.47194		2.01492	2.19176		2.62938	2.78794
LDL/HDL ratio	9.96226	2.31403	2.45573		2.02197	2.17203		2.64827	2.77648
LDL/HDL ratio	10.0377	2.32658	2.43937		2.02904	2.15202		2.66775	2.7651
LDL/HDL ratio	10.1132	2.3394	2.42287		2.03613	2.13172		2.68783	2.75377
LDL/HDL ratio	10.1887	2.35248	2.40622		2.04323	2.11117		2.70853	2.7425
LDL/HDL ratio	10.2642	2.36583	2.38943		2.05035	2.09037		2.72985	2.73128
LDL/HDL ratio	10.3396	2.37946	2.37252		2.05748	2.06934		2.75182	2.72011
LDL/HDL ratio	10.4151	2.39336	2.35547		2.06463	2.04809		2.77443	2.70898
LDL/HDL ratio	10.4906	2.40755	2.3383		2.07179	2.02665		2.79772	2.69788
LDL/HDL ratio	10.566	2.42202	2.32102		2.07897	2.00502		2.82168	2.68682
LDL/HDL ratio	10.6415	2.43678	2.30361		2.08616	1.98321		2.84634	2.67578
LDL/HDL ratio	10.717	2.45184	2.2861		2.09337	1.96125		2.8717	2.66476
LDL/HDL ratio	10.7925	2.4672	2.26848		2.10059	1.93914		2.89778	2.65376
LDL/HDL ratio	10.8679	2.48285	2.25076		2.10784	1.91691		2.92459	2.64276
LDL/HDL ratio	10.9434	2.49882	2.23295		2.1151	1.89455		2.95216	2.63178
LDL/HDL ratio	11.0189	2.5151	2.21504		2.12238	1.8721		2.98049	2.6208
LDL/HDL ratio	11.0943	2.5317	2.19704		2.12968	1.84955		3.0096	2.60982
LDL/HDL ratio	11.1698	2.54862	2.17896		2.13701	1.82693		3.0395	2.59883
LDL/HDL ratio	11.2453	2.56586	2.1608		2.14436	1.80424		3.07022	2.58784
LDL/HDL ratio	11.3208	2.58344	2.14257		2.15174	1.78149		3.10176	2.57684
LDL/HDL ratio	11.3962	2.60136	2.12427		2.15914	1.7587		3.13414	2.56582
LDL/HDL ratio	11.4717	2.61961	2.1059		2.16657	1.73589		3.16739	2.55479
LDL/HDL ratio	11.5472	2.63822	2.08747		2.17403	1.71305		3.20152	2.54374
LDL/HDL ratio	11.6226	2.65718	2.06899		2.18152	1.6902		3.23655	2.53267
LDL/HDL ratio	11.6981	2.6765	2.05045		2.18905	1.66735		3.2725	2.52158
LDL/HDL ratio	11.7736	2.69618	2.03187		2.19661	1.64451		3.30938	2.51046
LDL/HDL ratio	11.8491	2.71624	2.01324		2.2042	1.62169		3.34722	2.49932
LDL/HDL ratio	11.9245	2.73667	1.99457		2.21184	1.59891		3.38604	2.48815
LDL/HDL ratio	12	2.75749	1.97587		2.21951	1.57616		3.42586	2.47695
ApoA1	0	1.49047	1.21148		1.46105	0.957053		1.51988	1.46591
ApoA1	0.0754717	1.48901	1.22541		1.46023	0.978064		1.51779	1.47276
ApoA1	0.150943	1.48758	1.23919		1.45939	0.998788		1.51577	1.47959
ApoA1	0.226415	1.48616	1.25281		1.45853	1.01922		1.5138	1.48639
ApoA1	0.301887	1.48477	1.26626		1.45765	1.03937		1.51189	1.49316
ApoA1	0.377358	1.4834	1.27956		1.45675	1.05923		1.51005	1.4999
ApoA1	0.45283	1.48205	1.29271		1.45583	1.07879		1.50827	1.50662
ApoA1	0.528302	1.48072	1.30569		1.45489	1.09806		1.50655	1.51332
ApoA1	0.603774	1.47941	1.31851		1.45393	1.11704		1.50489	1.51999
ApoA1	0.679245	1.47812	1.33118		1.45294	1.13572		1.5033	1.52664
ApoA1	0.754717	1.47685	1.34369		1.45194	1.1541		1.50176	1.53328
ApoA1	0.830189	1.47561	1.35604		1.45092	1.17218		1.50029	1.5399
ApoA1	0.90566	1.47438	1.36823		1.44988	1.18996		1.49888	1.54651
ApoA1	0.981132	1.47318	1.38026		1.44881	1.20743		1.49754	1.5531
ApoA1	1.0566	1.47199	1.39214		1.44774	1.2246		1.49625	1.55968
ApoA1	1.13208	1.47083	1.40386		1.44664	1.24145		1.49502	1.56626
ApoA1	1.20755	1.46969	1.41541		1.44553	1.258		1.49384	1.57283
ApoA1	1.28302	1.46857	1.42681		1.44441	1.27422		1.49273	1.5794
ApoA1	1.35849	1.46747	1.43805		1.44327	1.29014		1.49166	1.58597
ApoA1	1.43396	1.46639	1.44914		1.44212	1.30573		1.49065	1.59254
ApoA1	1.50943	1.46533	1.46006		1.44097	1.321		1.48969	1.59912
ApoA1	1.58491	1.46429	1.47083		1.4398	1.33594		1.48878	1.60571
ApoA1	1.66038	1.46328	1.48143		1.43864	1.35055		1.48792	1.61231
ApoA1	1.73585	1.46228	1.49188		1.43746	1.36484		1.4871	1.61893
ApoA1	1.81132	1.46131	1.50217		1.43629	1.37878		1.48632	1.62556
ApoA1	1.88679	1.46035	1.51231		1.43512	1.3924		1.48559	1.63222
ApoA1	1.96226	1.45942	1.52228		1.43395	1.40567		1.48489	1.63889
ApoA1	2.03774	1.45851	1.5321		1.43278	1.4186		1.48424	1.64559
ApoA1	2.11321	1.45762	1.54175		1.43162	1.43118		1.48362	1.65232
ApoA1	2.18868	1.45675	1.55125		1.43047	1.44343		1.48303	1.65908
ApoA1	2.26415	1.4559	1.56059		1.42932	1.45532		1.48248	1.66586
ApoA1	2.33962	1.45507	1.56977		1.42819	1.46687		1.48196	1.67268
ApoA1	2.41509	1.45427	1.5788		1.42706	1.47808		1.48147	1.67952
ApoA1	2.49057	1.45348	1.58766		1.42595	1.48893		1.48101	1.68639
ApoA1	2.56604	1.45271	1.59637		1.42486	1.49945		1.48057	1.69329
ApoA1	2.64151	1.45197	1.60492		1.42378	1.50963		1.48017	1.70021
ApoA1	2.71698	1.45125	1.61331		1.42271	1.51947		1.47978	1.70715
ApoA1	2.79245	1.45055	1.62154		1.42166	1.52897		1.47943	1.71411
ApoA1	2.86792	1.44986	1.62961		1.42063	1.53815		1.47909	1.72107
ApoA1	2.9434	1.4492	1.63753		1.41962	1.54701		1.47878	1.72804
ApoA1	3.01887	1.44856	1.64528		1.41863	1.55556		1.4785	1.73501
ApoA1	3.09434	1.44795	1.65288		1.41766	1.5638		1.47823	1.74196
ApoA1	3.16981	1.44735	1.66032		1.41671	1.57174		1.47798	1.7489
ApoA1	3.24528	1.44677	1.6676		1.41579	1.57939		1.47776	1.75581
ApoA1	3.32075	1.44622	1.67473		1.41488	1.58677		1.47755	1.76268
ApoA1	3.39623	1.44568	1.68169		1.414	1.59387		1.47736	1.76951
ApoA1	3.4717	1.44517	1.6885		1.41314	1.60071		1.47719	1.77628
ApoA1	3.54717	1.44468	1.69514		1.41231	1.6073		1.47704	1.78299
ApoA1	3.62264	1.4442	1.70163		1.4115	1.61364		1.47691	1.78962
ApoA1	3.69811	1.44375	1.70796		1.41071	1.61975		1.47679	1.79617
ApoA1	3.77358	1.44332	1.71414		1.40995	1.62564		1.47669	1.80263
ApoA1	3.84906	1.44291	1.72015		1.40922	1.63131		1.47661	1.80899
ApoA1	3.92453	1.44252	1.72601		1.40851	1.63677		1.47654	1.81524
ApoA1	4	1.44216	1.7317		1.40782	1.64203		1.47649	1.82137
ApoA1	4.07547	1.44181	1.73724		1.40716	1.6471		1.47646	1.82738
ApoA1	4.15094	1.44149	1.74262		1.40653	1.65198		1.47644	1.83327
ApoA1	4.22642	1.44118	1.74784		1.40592	1.65668		1.47644	1.83901
ApoA1	4.30189	1.4409	1.75291		1.40534	1.6612		1.47645	1.84462
ApoA1	4.37736	1.44064	1.75781		1.40479	1.66555		1.47648	1.85008
ApoA1	4.45283	1.44039	1.76256		1.40426	1.66974		1.47652	1.85538
ApoA1	4.5283	1.44017	1.76715		1.40376	1.67376		1.47658	1.86054
ApoA1	4.60377	1.43997	1.77158		1.40329	1.67763		1.47666	1.86553
ApoA1	4.67925	1.43979	1.77585		1.40284	1.68134		1.47674	1.87036
ApoA1	4.75472	1.43964	1.77996		1.40242	1.6849		1.47685	1.87503
ApoA1	4.83019	1.4395	1.78392		1.40203	1.68831		1.47697	1.87953
ApoA1	4.90566	1.43938	1.78771		1.40166	1.69157		1.4771	1.88386
ApoA1	4.98113	1.43929	1.79135		1.40132	1.69468		1.47725	1.88803
ApoA1	5.0566	1.43921	1.79483		1.40101	1.69765		1.47742	1.89202
ApoA1	5.13208	1.43916	1.79815		1.40072	1.70047		1.4776	1.89583
ApoA1	5.20755	1.43913	1.80132		1.40046	1.70315		1.4778	1.89948
ApoA1	5.28302	1.43912	1.80432		1.40023	1.70569		1.47801	1.90295
ApoA1	5.35849	1.43913	1.80717		1.40002	1.70808		1.47823	1.90625
ApoA1	5.43396	1.43916	1.80986		1.39984	1.71033		1.47848	1.90939
ApoA1	5.50943	1.43921	1.81238		1.39968	1.71242		1.47874	1.91235
ApoA1	5.58491	1.43928	1.81476		1.39955	1.71437		1.47901	1.91514
ApoA1	5.66038	1.43937	1.81697		1.39944	1.71618		1.4793	1.91776
ApoA1	5.73585	1.43949	1.81902		1.39936	1.71782		1.47961	1.92022
ApoA1	5.81132	1.43962	1.82092		1.39931	1.71932		1.47994	1.92252
ApoA1	5.88679	1.43978	1.82266		1.39928	1.72066		1.48028	1.92465
ApoA1	5.96226	1.43996	1.82423		1.39927	1.72184		1.48064	1.92663
ApoA1	6.03774	1.44015	1.82566		1.39929	1.72285		1.48101	1.92846
ApoA1	6.11321	1.44037	1.82692		1.39934	1.7237		1.48141	1.93014
ApoA1	6.18868	1.44061	1.82802		1.39941	1.72438		1.48182	1.93167
ApoA1	6.26415	1.44087	1.82897		1.3995	1.72488		1.48225	1.93305
ApoA1	6.33962	1.44116	1.82975		1.39961	1.7252		1.4827	1.9343
ApoA1	6.41509	1.44146	1.83038		1.39975	1.72534		1.48316	1.93542
ApoA1	6.49057	1.44178	1.83085		1.39991	1.7253		1.48365	1.93641
ApoA1	6.56604	1.44213	1.83116		1.4001	1.72506		1.48415	1.93727
ApoA1	6.64151	1.44249	1.83132		1.4003	1.72461		1.48468	1.93802
ApoA1	6.71698	1.44288	1.83131		1.40053	1.72397		1.48522	1.93866
ApoA1	6.79245	1.44328	1.83115		1.40078	1.72312		1.48579	1.93918
ApoA1	6.86792	1.44371	1.83083		1.40105	1.72204		1.48637	1.93961
ApoA1	6.9434	1.44416	1.83035		1.40134	1.72075		1.48698	1.93994
ApoA1	7.01887	1.44463	1.82971		1.40165	1.71923		1.48761	1.94018
ApoA1	7.09434	1.44512	1.82891		1.40199	1.71748		1.48826	1.94034
ApoA1	7.16981	1.44564	1.82796		1.40234	1.71549		1.48893	1.94042
ApoA1	7.24528	1.44617	1.82684		1.40271	1.71325		1.48963	1.94043
ApoA1	7.32075	1.44672	1.82557		1.4031	1.71077		1.49035	1.94037
ApoA1	7.39623	1.4473	1.82414		1.4035	1.70802		1.49109	1.94026
ApoA1	7.4717	1.44789	1.82255		1.40393	1.70502		1.49186	1.94008
ApoA1	7.54717	1.44851	1.8208		1.40437	1.70175		1.49265	1.93986
ApoA1	7.62264	1.44915	1.8189		1.40483	1.69821		1.49346	1.93959
ApoA1	7.69811	1.4498	1.81683		1.40531	1.69439		1.4943	1.93928
ApoA1	7.77358	1.45048	1.81461		1.4058	1.69029		1.49517	1.93893
ApoA1	7.84906	1.45118	1.81223		1.4063	1.68591		1.49606	1.93855
ApoA1	7.92453	1.45191	1.80969		1.40683	1.68124		1.49699	1.93814
ApoA1	8	1.45265	1.80699		1.40736	1.67628		1.49793	1.93771
ApoA1	8.07547	1.45341	1.80414		1.40791	1.67102		1.49891	1.93725
ApoA1	8.15094	1.45419	1.80112		1.40848	1.66547		1.49991	1.93678
ApoA1	8.22642	1.455	1.79795		1.40905	1.65962		1.50095	1.93628
ApoA1	8.30189	1.45583	1.79462		1.40964	1.65347		1.50201	1.93577
ApoA1	8.37736	1.45667	1.79113		1.41024	1.64701		1.5031	1.93525
ApoA1	8.45283	1.45754	1.78748		1.41085	1.64025		1.50423	1.93471
ApoA1	8.5283	1.45843	1.78368		1.41147	1.63319		1.50538	1.93416
ApoA1	8.60377	1.45934	1.77971		1.41211	1.62582		1.50657	1.9336
ApoA1	8.67925	1.46027	1.77559		1.41275	1.61814		1.50779	1.93303
ApoA1	8.75472	1.46122	1.77131		1.4134	1.61016		1.50904	1.93245
ApoA1	8.83019	1.46219	1.76687		1.41406	1.60187		1.51032	1.93186
ApoA1	8.90566	1.46319	1.76227		1.41473	1.59328		1.51164	1.93126
ApoA1	8.98113	1.4642	1.75751		1.41541	1.58437		1.51299	1.93065
ApoA1	9.0566	1.46524	1.7526		1.41609	1.57517		1.51438	1.93002
ApoA1	9.13208	1.46629	1.74752		1.41678	1.56565		1.5158	1.92939
ApoA1	9.20755	1.46737	1.74229		1.41748	1.55584		1.51726	1.92874
ApoA1	9.28302	1.46847	1.7369		1.41818	1.54572		1.51875	1.92808
ApoA1	9.35849	1.46959	1.73135		1.41889	1.5353		1.52028	1.92741
ApoA1	9.43396	1.47073	1.72564		1.41961	1.52457		1.52185	1.92672
ApoA1	9.50943	1.47189	1.71978		1.42032	1.51354		1.52345	1.92601
ApoA1	9.58491	1.47307	1.71375		1.42105	1.50222		1.52509	1.92529
ApoA1	9.66038	1.47427	1.70757		1.42177	1.49059		1.52677	1.92455
ApoA1	9.73585	1.4755	1.70123		1.4225	1.47867		1.52849	1.92379
ApoA1	9.81132	1.47674	1.69473		1.42324	1.46645		1.53024	1.92301
ApoA1	9.88679	1.47801	1.68807		1.42397	1.45393		1.53204	1.92221
ApoA1	9.96226	1.47929	1.68126		1.42471	1.44112		1.53387	1.92139
ApoA1	10.0377	1.4806	1.67428		1.42545	1.42802		1.53574	1.92055
ApoA1	10.1132	1.48193	1.66715		1.4262	1.41462		1.53766	1.91969
ApoA1	10.1887	1.48328	1.65986		1.42694	1.40092		1.53961	1.91879
ApoA1	10.2642	1.48465	1.65241		1.42769	1.38694		1.5416	1.91788
ApoA1	10.3396	1.48604	1.6448		1.42844	1.37267		1.54364	1.91694
ApoA1	10.4151	1.48745	1.63704		1.42919	1.35811		1.54571	1.91597
ApoA1	10.4906	1.48888	1.62911		1.42994	1.34325		1.54783	1.91497
ApoA1	10.566	1.49034	1.62103		1.43069	1.32811		1.54999	1.91394
ApoA1	10.6415	1.49181	1.61279		1.43144	1.31269		1.55218	1.91289
ApoA1	10.717	1.49331	1.60439		1.43219	1.29697		1.55442	1.9118
ApoA1	10.7925	1.49482	1.59583		1.43294	1.28098		1.5567	1.91068
ApoA1	10.8679	1.49636	1.58711		1.4337	1.26469		1.55903	1.90953
ApoA1	10.9434	1.49792	1.57824		1.43445	1.24812		1.56139	1.90835
ApoA1	11.0189	1.4995	1.5692		1.4352	1.23127		1.5638	1.90713
ApoA1	11.0943	1.5011	1.56001		1.43595	1.21414		1.56625	1.90588
ApoA1	11.1698	1.50272	1.55066		1.43671	1.19672		1.56874	1.9046
ApoA1	11.2453	1.50436	1.54115		1.43746	1.17902		1.57127	1.90328
ApoA1	11.3208	1.50603	1.53149		1.43821	1.16104		1.57384	1.90193
ApoA1	11.3962	1.50771	1.52166		1.43896	1.14278		1.57646	1.90054
ApoA1	11.4717	1.50942	1.51168		1.43972	1.12424		1.57912	1.89911
ApoA1	11.5472	1.51114	1.50153		1.44047	1.10542		1.58182	1.89765
ApoA1	11.6226	1.51289	1.49123		1.44122	1.08632		1.58456	1.89614
ApoA1	11.6981	1.51466	1.48077		1.44197	1.06694		1.58734	1.8946
ApoA1	11.7736	1.51645	1.47016		1.44272	1.04729		1.59017	1.89303
ApoA1	11.8491	1.51826	1.45938		1.44347	1.02735		1.59304	1.89141
ApoA1	11.9245	1.52009	1.44845		1.44422	1.00714		1.59595	1.88975
ApoA1	12	1.52194	1.43735		1.44498	0.986652		1.5989	1.88806
ApoB	0	1.16081	1.6463		1.08248	1.53318		1.24481	1.76777
ApoB	0.0754717	1.15913	1.64292		1.0814	1.53069		1.24244	1.76337
ApoB	0.150943	1.15745	1.63954		1.08031	1.5282		1.24009	1.75899
ApoB	0.226415	1.15577	1.63617		1.07922	1.5257		1.23775	1.75464
ApoB	0.301887	1.1541	1.63281		1.07813	1.52319		1.23542	1.75031
ApoB	0.377358	1.15243	1.62945		1.07702	1.52068		1.23311	1.74601
ApoB	0.45283	1.15076	1.6261		1.07592	1.51815		1.23081	1.74173
ApoB	0.528302	1.14909	1.62276		1.0748	1.51562		1.22851	1.73747
ApoB	0.603774	1.14743	1.61942		1.07369	1.51308		1.22624	1.73324
ApoB	0.679245	1.14577	1.6161		1.07256	1.51054		1.22397	1.72903
ApoB	0.754717	1.14411	1.61277		1.07143	1.50798		1.22172	1.72485
ApoB	0.830189	1.14245	1.60946		1.07029	1.50542		1.21948	1.72069
ApoB	0.90566	1.1408	1.60615		1.06915	1.50285		1.21725	1.71655
ApoB	0.981132	1.13914	1.60285		1.068	1.50027		1.21503	1.71244
ApoB	1.0566	1.13749	1.59956		1.06684	1.49768		1.21283	1.70836
ApoB	1.13208	1.13585	1.59627		1.06567	1.49509		1.21064	1.7043
ApoB	1.20755	1.1342	1.59299		1.0645	1.49248		1.20847	1.70026
ApoB	1.28302	1.13256	1.58971		1.06332	1.48987		1.2063	1.69625
ApoB	1.35849	1.13092	1.58645		1.06214	1.48724		1.20415	1.69227
ApoB	1.43396	1.12928	1.58318		1.06095	1.48461		1.20202	1.68831
ApoB	1.50943	1.12765	1.57993		1.05975	1.48197		1.1999	1.68437
ApoB	1.58491	1.12601	1.57668		1.05854	1.47931		1.19779	1.68046
ApoB	1.66038	1.12438	1.57344		1.05732	1.47665		1.19569	1.67658
ApoB	1.73585	1.12275	1.57021		1.0561	1.47398		1.19361	1.67272
ApoB	1.81132	1.12113	1.56698		1.05487	1.4713		1.19155	1.66889
ApoB	1.88679	1.11951	1.56376		1.05363	1.46861		1.18949	1.66508
ApoB	1.96226	1.11788	1.56055		1.05239	1.46591		1.18746	1.6613
ApoB	2.03774	1.11627	1.55734		1.05113	1.4632		1.18543	1.65754
ApoB	2.11321	1.11465	1.55414		1.04987	1.46047		1.18342	1.65381
ApoB	2.18868	1.11303	1.55094		1.0486	1.45774		1.18143	1.6501
ApoB	2.26415	1.11142	1.54776		1.04732	1.455		1.17945	1.64642
ApoB	2.33962	1.10981	1.54457		1.04604	1.45225		1.17748	1.64277
ApoB	2.41509	1.10821	1.5414		1.04474	1.44949		1.17553	1.63914
ApoB	2.49057	1.1066	1.53823		1.04344	1.44671		1.17359	1.63554
ApoB	2.56604	1.105	1.53507		1.04213	1.44393		1.17167	1.63197
ApoB	2.64151	1.1034	1.53192		1.0408	1.44113		1.16976	1.62841
ApoB	2.71698	1.1018	1.52877		1.03947	1.43833		1.16786	1.62489
ApoB	2.79245	1.10021	1.52562		1.03814	1.43551		1.16599	1.62139
ApoB	2.86792	1.09861	1.52249		1.03679	1.43269		1.16412	1.61792
ApoB	2.9434	1.09702	1.51936		1.03543	1.42985		1.16227	1.61447
ApoB	3.01887	1.09543	1.51624		1.03407	1.42701		1.16044	1.61105
ApoB	3.09434	1.09385	1.51312		1.03269	1.42415		1.15862	1.60765
ApoB	3.16981	1.09226	1.51001		1.03131	1.42128		1.15682	1.60428
ApoB	3.24528	1.09068	1.50691		1.02992	1.4184		1.15503	1.60093
ApoB	3.32075	1.0891	1.50381		1.02852	1.41551		1.15325	1.59761
ApoB	3.39623	1.08752	1.50072		1.02711	1.41262		1.15149	1.59432
ApoB	3.4717	1.08595	1.49763		1.02569	1.40971		1.14975	1.59104
ApoB	3.54717	1.08438	1.49456		1.02426	1.40679		1.14802	1.5878
ApoB	3.62264	1.08281	1.49148		1.02283	1.40386		1.1463	1.58458
ApoB	3.69811	1.08124	1.48842		1.02138	1.40092		1.1446	1.58138
ApoB	3.77358	1.07967	1.48536		1.01992	1.39797		1.14292	1.57821
ApoB	3.84906	1.07811	1.48231		1.01846	1.39502		1.14125	1.57506
ApoB	3.92453	1.07655	1.47926		1.01699	1.39205		1.13959	1.57193
ApoB	4	1.07499	1.47622		1.01551	1.38907		1.13795	1.56883
ApoB	4.07547	1.07343	1.47318		1.01402	1.38609		1.13633	1.56576
ApoB	4.15094	1.07188	1.47016		1.01252	1.38309		1.13472	1.5627
ApoB	4.22642	1.07033	1.46714		1.01101	1.38009		1.13312	1.55967
ApoB	4.30189	1.06878	1.46412		1.0095	1.37708		1.13154	1.55666
ApoB	4.37736	1.06723	1.46111		1.00797	1.37406		1.12997	1.55368
ApoB	4.45283	1.06568	1.45811		1.00644	1.37103		1.12841	1.55072
ApoB	4.5283	1.06414	1.45511		1.0049	1.36799		1.12687	1.54778
ApoB	4.60377	1.0626	1.45212		1.00335	1.36495		1.12535	1.54486
ApoB	4.67925	1.06106	1.44914		1.00179	1.36189		1.12383	1.54197
ApoB	4.75472	1.05952	1.44616		1.00022	1.35883		1.12234	1.53909
ApoB	4.83019	1.05799	1.44318		0.998651	1.35577		1.12085	1.53624
ApoB	4.90566	1.05646	1.44022		0.997069	1.35269		1.11938	1.53341
ApoB	4.98113	1.05493	1.43726		0.99548	1.34961		1.11792	1.5306
ApoB	5.0566	1.0534	1.4343		0.993883	1.34652		1.11648	1.52781
ApoB	5.13208	1.05187	1.43136		0.992279	1.34343		1.11505	1.52504
ApoB	5.20755	1.05035	1.42841		0.990668	1.34033		1.11363	1.52229
ApoB	5.28302	1.04883	1.42548		0.989049	1.33722		1.11222	1.51956
ApoB	5.35849	1.04731	1.42255		0.987423	1.33411		1.11083	1.51685
ApoB	5.43396	1.04579	1.41962		0.98579	1.33099		1.10945	1.51416
ApoB	5.50943	1.04428	1.41671		0.984151	1.32787		1.10808	1.51149
ApoB	5.58491	1.04277	1.41379		0.982505	1.32474		1.10672	1.50883
ApoB	5.66038	1.04126	1.41089		0.980852	1.32161		1.10538	1.5062
ApoB	5.73585	1.03975	1.40799		0.979193	1.31847		1.10405	1.50358
ApoB	5.81132	1.03824	1.40509		0.977528	1.31533		1.10273	1.50098
ApoB	5.88679	1.03674	1.40221		0.975857	1.31219		1.10142	1.4984
ApoB	5.96226	1.03524	1.39932		0.974179	1.30904		1.10012	1.49584
ApoB	6.03774	1.03374	1.39645		0.972497	1.30588		1.09884	1.49329
ApoB	6.11321	1.03224	1.39358		0.970808	1.30273		1.09756	1.49076
ApoB	6.18868	1.03075	1.39071		0.969114	1.29957		1.0963	1.48825
ApoB	6.26415	1.02925	1.38786		0.967415	1.29641		1.09505	1.48575
ApoB	6.33962	1.02776	1.385		0.965711	1.29324		1.0938	1.48327
ApoB	6.41509	1.02628	1.38216		0.964002	1.29008		1.09257	1.48081
ApoB	6.49057	1.02479	1.37932		0.962288	1.28691		1.09135	1.47836
ApoB	6.56604	1.02331	1.37648		0.96057	1.28374		1.09014	1.47592
ApoB	6.64151	1.02182	1.37365		0.958847	1.28056		1.08894	1.4735
ApoB	6.71698	1.02034	1.37083		0.95712	1.27739		1.08774	1.4711
ApoB	6.79245	1.01887	1.36801		0.955388	1.27422		1.08656	1.46871
ApoB	6.86792	1.01739	1.3652		0.953653	1.27104		1.08539	1.46633
ApoB	6.9434	1.01592	1.36239		0.951914	1.26786		1.08422	1.46397
ApoB	7.01887	1.01445	1.35959		0.950171	1.26468		1.08307	1.46162
ApoB	7.09434	1.01298	1.3568		0.948424	1.26151		1.08192	1.45929
ApoB	7.16981	1.01151	1.35401		0.946675	1.25833		1.08079	1.45697
ApoB	7.24528	1.01005	1.35123		0.944922	1.25515		1.07966	1.45466
ApoB	7.32075	1.00858	1.34845		0.943165	1.25197		1.07854	1.45236
ApoB	7.39623	1.00712	1.34568		0.941406	1.24879		1.07743	1.45008
ApoB	7.4717	1.00566	1.34291		0.939645	1.24561		1.07632	1.44781
ApoB	7.54717	1.00421	1.34015		0.93788	1.24244		1.07523	1.44555
ApoB	7.62264	1.00275	1.3374		0.936113	1.23926		1.07414	1.4433
ApoB	7.69811	1.0013	1.33465		0.934344	1.23609		1.07306	1.44107
ApoB	7.77358	0.999851	1.3319		0.932572	1.23291		1.07198	1.43884
ApoB	7.84906	0.998403	1.32917		0.930798	1.22974		1.07092	1.43663
ApoB	7.92453	0.996957	1.32644		0.929022	1.22657		1.06986	1.43443
ApoB	8	0.995513	1.32371		0.927245	1.2234		1.06881	1.43224
ApoB	8.07547	0.994072	1.32099		0.925465	1.22023		1.06776	1.43006
ApoB	8.15094	0.992632	1.31827		0.923684	1.21707		1.06673	1.42789
ApoB	8.22642	0.991195	1.31556		0.921902	1.21391		1.0657	1.42573
ApoB	8.30189	0.989759	1.31286		0.920118	1.21075		1.06467	1.42358
ApoB	8.37736	0.988326	1.31016		0.918333	1.20759		1.06365	1.42145
ApoB	8.45283	0.986895	1.30747		0.916547	1.20443		1.06264	1.41932
ApoB	8.5283	0.985466	1.30478		0.91476	1.20128		1.06164	1.4172
ApoB	8.60377	0.984039	1.3021		0.912972	1.19813		1.06064	1.41509
ApoB	8.67925	0.982614	1.29942		0.911183	1.19499		1.05964	1.41299
ApoB	8.75472	0.981191	1.29675		0.909393	1.19184		1.05866	1.4109
ApoB	8.83019	0.97977	1.29409		0.907603	1.1887		1.05768	1.40882
ApoB	8.90566	0.978351	1.29143		0.905812	1.18556		1.0567	1.40674
ApoB	8.98113	0.976934	1.28877		0.904021	1.18243		1.05573	1.40468
ApoB	9.0566	0.975519	1.28612		0.90223	1.1793		1.05476	1.40262
ApoB	9.13208	0.974107	1.28348		0.900438	1.17618		1.0538	1.40057
ApoB	9.20755	0.972696	1.28084		0.898646	1.17305		1.05285	1.39854
ApoB	9.28302	0.971288	1.27821		0.896855	1.16994		1.0519	1.3965
ApoB	9.35849	0.969881	1.27558		0.895063	1.16682		1.05095	1.39448
ApoB	9.43396	0.968477	1.27296		0.893271	1.16371		1.05001	1.39247
ApoB	9.50943	0.967074	1.27034		0.89148	1.16061		1.04908	1.39046
ApoB	9.58491	0.965674	1.26773		0.889689	1.1575		1.04815	1.38846
ApoB	9.66038	0.964275	1.26513		0.887898	1.15441		1.04722	1.38647
ApoB	9.73585	0.962879	1.26253		0.886108	1.15132		1.0463	1.38448
ApoB	9.81132	0.961484	1.25993		0.884319	1.14823		1.04538	1.3825
ApoB	9.88679	0.960092	1.25734		0.88253	1.14514		1.04447	1.38053
ApoB	9.96226	0.958702	1.25476		0.880741	1.14207		1.04356	1.37857
ApoB	10.0377	0.957313	1.25218		0.878954	1.13899		1.04266	1.37662
ApoB	10.1132	0.955927	1.24961		0.877167	1.13592		1.04176	1.37467
ApoB	10.1887	0.954543	1.24704		0.875381	1.13286		1.04086	1.37272
ApoB	10.2642	0.95316	1.24447		0.873596	1.1298		1.03997	1.37079
ApoB	10.3396	0.95178	1.24192		0.871812	1.12675		1.03908	1.36886
ApoB	10.4151	0.950402	1.23936		0.87003	1.1237		1.0382	1.36693
ApoB	10.4906	0.949026	1.23682		0.868248	1.12066		1.03732	1.36502
ApoB	10.566	0.947651	1.23427		0.866468	1.11762		1.03644	1.36311
ApoB	10.6415	0.946279	1.23174		0.864689	1.11459		1.03557	1.3612
ApoB	10.717	0.944909	1.22921		0.862911	1.11156		1.0347	1.35931
ApoB	10.7925	0.94354	1.22668		0.861134	1.10854		1.03383	1.35741
ApoB	10.8679	0.942174	1.22416		0.859359	1.10552		1.03297	1.35553
ApoB	10.9434	0.940809	1.22164		0.857586	1.10251		1.03211	1.35365
ApoB	11.0189	0.939447	1.21913		0.855814	1.09951		1.03125	1.35177
ApoB	11.0943	0.938087	1.21663		0.854043	1.09651		1.0304	1.3499
ApoB	11.1698	0.936728	1.21413		0.852274	1.09351		1.02955	1.34804
ApoB	11.2453	0.935372	1.21163		0.850507	1.09053		1.0287	1.34618
ApoB	11.3208	0.934017	1.20914		0.848741	1.08754		1.02786	1.34433
ApoB	11.3962	0.932665	1.20665		0.846978	1.08457		1.02702	1.34248
ApoB	11.4717	0.931314	1.20417		0.845216	1.0816		1.02618	1.34064
ApoB	11.5472	0.929965	1.2017		0.843456	1.07863		1.02535	1.33881
ApoB	11.6226	0.928619	1.19923		0.841697	1.07568		1.02452	1.33697
ApoB	11.6981	0.927274	1.19676		0.839941	1.07272		1.02369	1.33515
ApoB	11.7736	0.925931	1.1943		0.838186	1.06978		1.02286	1.33333
ApoB	11.8491	0.92459	1.19185		0.836434	1.06684		1.02204	1.33151
ApoB	11.9245	0.923251	1.1894		0.834684	1.0639		1.02122	1.3297
ApoB	12	0.921914	1.18696		0.832935	1.06097		1.0204	1.32789
ApoB/ApoA1 ratio	0	0.803005	1.17956		0.743609	1.01725		0.867145	1.36777
ApoB/ApoA1 ratio	0.0754717	0.801454	1.17734		0.742614	1.01669		0.864957	1.36337
ApoB/ApoA1 ratio	0.150943	0.799907	1.17512		0.741606	1.01612		0.862792	1.35899
ApoB/ApoA1 ratio	0.226415	0.798363	1.1729		0.740583	1.01555		0.86065	1.35462
ApoB/ApoA1 ratio	0.301887	0.796821	1.17069		0.739546	1.01498		0.858533	1.35028
ApoB/ApoA1 ratio	0.377358	0.795283	1.16848		0.738493	1.0144		0.856439	1.34596
ApoB/ApoA1 ratio	0.45283	0.793747	1.16627		0.737426	1.01381		0.85437	1.34166
ApoB/ApoA1 ratio	0.528302	0.792215	1.16407		0.736343	1.01322		0.852326	1.33738
ApoB/ApoA1 ratio	0.603774	0.790685	1.16188		0.735245	1.01263		0.850306	1.33312
ApoB/ApoA1 ratio	0.679245	0.789159	1.15969		0.734131	1.01203		0.848312	1.32888
ApoB/ApoA1 ratio	0.754717	0.787635	1.1575		0.733	1.01143		0.846342	1.32467
ApoB/ApoA1 ratio	0.830189	0.786115	1.15531		0.731854	1.01081		0.844398	1.32047
ApoB/ApoA1 ratio	0.90566	0.784597	1.15314		0.73069	1.0102		0.84248	1.3163
ApoB/ApoA1 ratio	0.981132	0.783082	1.15096		0.729511	1.00958		0.840587	1.31214
ApoB/ApoA1 ratio	1.0566	0.78157	1.14879		0.728314	1.00895		0.838721	1.30801
ApoB/ApoA1 ratio	1.13208	0.780061	1.14662		0.7271	1.00831		0.83688	1.3039
ApoB/ApoA1 ratio	1.20755	0.778555	1.14446		0.725869	1.00767		0.835065	1.29981
ApoB/ApoA1 ratio	1.28302	0.777052	1.1423		0.724621	1.00702		0.833276	1.29575
ApoB/ApoA1 ratio	1.35849	0.775552	1.14015		0.723356	1.00637		0.831514	1.2917
ApoB/ApoA1 ratio	1.43396	0.774054	1.13799		0.722073	1.00571		0.829777	1.28768
ApoB/ApoA1 ratio	1.50943	0.77256	1.13585		0.720773	1.00504		0.828067	1.28368
ApoB/ApoA1 ratio	1.58491	0.771068	1.1337		0.719456	1.00436		0.826383	1.2797
ApoB/ApoA1 ratio	1.66038	0.76958	1.13157		0.718121	1.00368		0.824726	1.27575
ApoB/ApoA1 ratio	1.73585	0.768094	1.12943		0.716769	1.00299		0.823094	1.27182
ApoB/ApoA1 ratio	1.81132	0.766611	1.1273		0.715399	1.00229		0.821488	1.26791
ApoB/ApoA1 ratio	1.88679	0.765131	1.12517		0.714013	1.00158		0.819909	1.26402
ApoB/ApoA1 ratio	1.96226	0.763654	1.12305		0.712609	1.00086		0.818355	1.26016
ApoB/ApoA1 ratio	2.03774	0.762179	1.12093		0.711188	1.00014		0.816826	1.25632
ApoB/ApoA1 ratio	2.11321	0.760708	1.11882		0.709751	0.9994		0.815323	1.25251
ApoB/ApoA1 ratio	2.18868	0.759239	1.11671		0.708297	0.998655		0.813845	1.24872
ApoB/ApoA1 ratio	2.26415	0.757773	1.1146		0.706827	0.997901		0.812392	1.24495
ApoB/ApoA1 ratio	2.33962	0.75631	1.1125		0.70534	0.997136		0.810963	1.24121
ApoB/ApoA1 ratio	2.41509	0.75485	1.1104		0.703838	0.996361		0.809559	1.23749
ApoB/ApoA1 ratio	2.49057	0.753393	1.10831		0.70232	0.995576		0.808179	1.2338
ApoB/ApoA1 ratio	2.56604	0.751938	1.10622		0.700787	0.994779		0.806823	1.23013
ApoB/ApoA1 ratio	2.64151	0.750486	1.10413		0.699239	0.993971		0.80549	1.22649
ApoB/ApoA1 ratio	2.71698	0.749037	1.10205		0.697676	0.993152		0.80418	1.22288
ApoB/ApoA1 ratio	2.79245	0.747591	1.09997		0.696099	0.99232		0.802892	1.21929
ApoB/ApoA1 ratio	2.86792	0.746148	1.09789		0.694508	0.991476		0.801627	1.21573
ApoB/ApoA1 ratio	2.9434	0.744707	1.09582		0.692903	0.99062		0.800384	1.21219
ApoB/ApoA1 ratio	3.01887	0.743269	1.09375		0.691285	0.98975		0.799163	1.20869
ApoB/ApoA1 ratio	3.09434	0.741834	1.09169		0.689655	0.988866		0.797962	1.20521
ApoB/ApoA1 ratio	3.16981	0.740402	1.08963		0.688012	0.987969		0.796782	1.20175
ApoB/ApoA1 ratio	3.24528	0.738973	1.08758		0.686357	0.987057		0.795622	1.19833
ApoB/ApoA1 ratio	3.32075	0.737546	1.08552		0.68469	0.986131		0.794482	1.19493
ApoB/ApoA1 ratio	3.39623	0.736122	1.08348		0.683012	0.985189		0.793361	1.19157
ApoB/ApoA1 ratio	3.4717	0.734701	1.08143		0.681324	0.984232		0.792259	1.18823
ApoB/ApoA1 ratio	3.54717	0.733282	1.07939		0.679625	0.983259		0.791176	1.18492
ApoB/ApoA1 ratio	3.62264	0.731866	1.07736		0.677916	0.982269		0.790111	1.18165
ApoB/ApoA1 ratio	3.69811	0.730453	1.07532		0.676198	0.981263		0.789063	1.1784
ApoB/ApoA1 ratio	3.77358	0.729043	1.0733		0.67447	0.980239		0.788032	1.17519
ApoB/ApoA1 ratio	3.84906	0.727636	1.07127		0.672734	0.979197		0.787018	1.172
ApoB/ApoA1 ratio	3.92453	0.726231	1.06925		0.67099	0.978137		0.78602	1.16885
ApoB/ApoA1 ratio	4	0.724829	1.06723		0.669238	0.977058		0.785038	1.16573
ApoB/ApoA1 ratio	4.07547	0.723429	1.06522		0.667478	0.975959		0.784071	1.16264
ApoB/ApoA1 ratio	4.15094	0.722033	1.06321		0.665711	0.974841		0.783119	1.15959
ApoB/ApoA1 ratio	4.22642	0.720639	1.0612		0.663938	0.973703		0.782182	1.15657
ApoB/ApoA1 ratio	4.30189	0.719247	1.0592		0.662158	0.972544		0.781259	1.15358
ApoB/ApoA1 ratio	4.37736	0.717859	1.0572		0.660372	0.971364		0.780349	1.15063
ApoB/ApoA1 ratio	4.45283	0.716473	1.05521		0.658581	0.970163		0.779453	1.14771
ApoB/ApoA1 ratio	4.5283	0.715089	1.05322		0.656785	0.968939		0.77857	1.14483
ApoB/ApoA1 ratio	4.60377	0.713709	1.05123		0.654983	0.967693		0.777699	1.14198
ApoB/ApoA1 ratio	4.67925	0.712331	1.04925		0.653178	0.966424		0.776841	1.13917
ApoB/ApoA1 ratio	4.75472	0.710956	1.04727		0.651368	0.965132		0.775995	1.1364
ApoB/ApoA1 ratio	4.83019	0.709583	1.0453		0.649554	0.963815		0.77516	1.13366
ApoB/ApoA1 ratio	4.90566	0.708213	1.04332		0.647736	0.962475		0.774336	1.13096
ApoB/ApoA1 ratio	4.98113	0.706846	1.04136		0.645916	0.96111		0.773523	1.1283
ApoB/ApoA1 ratio	5.0566	0.705481	1.03939		0.644092	0.95972		0.772721	1.12567
ApoB/ApoA1 ratio	5.13208	0.704119	1.03743		0.642266	0.958305		0.771928	1.12309
ApoB/ApoA1 ratio	5.20755	0.702759	1.03547		0.640437	0.956865		0.771146	1.12054
ApoB/ApoA1 ratio	5.28302	0.701403	1.03352		0.638607	0.955398		0.770374	1.11803
ApoB/ApoA1 ratio	5.35849	0.700048	1.03157		0.636774	0.953906		0.76961	1.11556
ApoB/ApoA1 ratio	5.43396	0.698697	1.02962		0.63494	0.952387		0.768856	1.11312
ApoB/ApoA1 ratio	5.50943	0.697348	1.02768		0.633104	0.950842		0.76811	1.11073
ApoB/ApoA1 ratio	5.58491	0.696001	1.02574		0.631268	0.94927		0.767373	1.10838
ApoB/ApoA1 ratio	5.66038	0.694658	1.02381		0.62943	0.947672		0.766645	1.10606
ApoB/ApoA1 ratio	5.73585	0.693317	1.02188		0.627592	0.946046		0.765924	1.10379
ApoB/ApoA1 ratio	5.81132	0.691978	1.01995		0.625754	0.944394		0.765211	1.10155
ApoB/ApoA1 ratio	5.88679	0.690642	1.01803		0.623915	0.942714		0.764505	1.09935
ApoB/ApoA1 ratio	5.96226	0.689309	1.0161		0.622076	0.941008		0.763807	1.09719
ApoB/ApoA1 ratio	6.03774	0.687978	1.01419		0.620237	0.939275		0.763116	1.09508
ApoB/ApoA1 ratio	6.11321	0.686649	1.01227		0.618399	0.937515		0.762432	1.093
ApoB/ApoA1 ratio	6.18868	0.685324	1.01037		0.616561	0.935729		0.761755	1.09096
ApoB/ApoA1 ratio	6.26415	0.684001	1.00846		0.614724	0.933916		0.761084	1.08895
ApoB/ApoA1 ratio	6.33962	0.68268	1.00656		0.612888	0.932077		0.760419	1.08699
ApoB/ApoA1 ratio	6.41509	0.681362	1.00466		0.611053	0.930213		0.759761	1.08506
ApoB/ApoA1 ratio	6.49057	0.680047	1.00276		0.609219	0.928322		0.759109	1.08317
ApoB/ApoA1 ratio	6.56604	0.678734	1.00087		0.607386	0.926407		0.758462	1.08132
ApoB/ApoA1 ratio	6.64151	0.677423	0.998984		0.605555	0.924466		0.757821	1.07951
ApoB/ApoA1 ratio	6.71698	0.676115	0.997099		0.603725	0.922501		0.757185	1.07773
ApoB/ApoA1 ratio	6.79245	0.67481	0.995218		0.601897	0.920512		0.756555	1.07599
ApoB/ApoA1 ratio	6.86792	0.673507	0.993341		0.600071	0.9185		0.75593	1.07428
ApoB/ApoA1 ratio	6.9434	0.672207	0.991467		0.598247	0.916464		0.75531	1.07261
ApoB/ApoA1 ratio	7.01887	0.670909	0.989597		0.596425	0.914406		0.754694	1.07097
ApoB/ApoA1 ratio	7.09434	0.669614	0.98773		0.594605	0.912326		0.754084	1.06937
ApoB/ApoA1 ratio	7.16981	0.668321	0.985867		0.592788	0.910224		0.753478	1.0678
ApoB/ApoA1 ratio	7.24528	0.66703	0.984007		0.590973	0.908101		0.752876	1.06626
ApoB/ApoA1 ratio	7.32075	0.665743	0.982151		0.58916	0.905958		0.752279	1.06475
ApoB/ApoA1 ratio	7.39623	0.664457	0.980298		0.58735	0.903796		0.751687	1.06328
ApoB/ApoA1 ratio	7.4717	0.663174	0.978449		0.585543	0.901614		0.751098	1.06183
ApoB/ApoA1 ratio	7.54717	0.661894	0.976603		0.583739	0.899414		0.750513	1.06042
ApoB/ApoA1 ratio	7.62264	0.660616	0.974761		0.581937	0.897196		0.749933	1.05903
ApoB/ApoA1 ratio	7.69811	0.659341	0.972922		0.580139	0.894961		0.749356	1.05767
ApoB/ApoA1 ratio	7.77358	0.658068	0.971087		0.578343	0.892709		0.748782	1.05634
ApoB/ApoA1 ratio	7.84906	0.656797	0.969255		0.576551	0.890442		0.748213	1.05504
ApoB/ApoA1 ratio	7.92453	0.655529	0.967426		0.574761	0.888159		0.747647	1.05377
ApoB/ApoA1 ratio	8	0.654264	0.965601		0.572975	0.885862		0.747084	1.05252
ApoB/ApoA1 ratio	8.07547	0.653	0.96378		0.571192	0.883551		0.746525	1.05129
ApoB/ApoA1 ratio	8.15094	0.65174	0.961962		0.569413	0.881226		0.745969	1.05009
ApoB/ApoA1 ratio	8.22642	0.650481	0.960147		0.567637	0.878889		0.745416	1.04892
ApoB/ApoA1 ratio	8.30189	0.649225	0.958336		0.565865	0.87654		0.744867	1.04776
ApoB/ApoA1 ratio	8.37736	0.647972	0.956528		0.564096	0.874179		0.74432	1.04663
ApoB/ApoA1 ratio	8.45283	0.646721	0.954724		0.56233	0.871807		0.743776	1.04553
ApoB/ApoA1 ratio	8.5283	0.645472	0.952923		0.560569	0.869426		0.743236	1.04444
ApoB/ApoA1 ratio	8.60377	0.644226	0.951125		0.558811	0.867034		0.742698	1.04337
ApoB/ApoA1 ratio	8.67925	0.642982	0.949331		0.557056	0.864633		0.742162	1.04233
ApoB/ApoA1 ratio	8.75472	0.641741	0.94754		0.555306	0.862224		0.74163	1.0413
ApoB/ApoA1 ratio	8.83019	0.640502	0.945753		0.553559	0.859806		0.7411	1.04029
ApoB/ApoA1 ratio	8.90566	0.639265	0.943969		0.551816	0.857382		0.740573	1.0393
ApoB/ApoA1 ratio	8.98113	0.638031	0.942188		0.550078	0.85495		0.740048	1.03833
ApoB/ApoA1 ratio	9.0566	0.636799	0.940411		0.548343	0.852511		0.739525	1.03737
ApoB/ApoA1 ratio	9.13208	0.63557	0.938637		0.546612	0.850067		0.739005	1.03643
ApoB/ApoA1 ratio	9.20755	0.634343	0.936866		0.544885	0.847617		0.738488	1.03551
ApoB/ApoA1 ratio	9.28302	0.633118	0.935099		0.543162	0.845162		0.737972	1.03461
ApoB/ApoA1 ratio	9.35849	0.631896	0.933335		0.541443	0.842702		0.737459	1.03371
ApoB/ApoA1 ratio	9.43396	0.630676	0.931574		0.539728	0.840238		0.736948	1.03284
ApoB/ApoA1 ratio	9.50943	0.629458	0.929817		0.538018	0.837771		0.73644	1.03198
ApoB/ApoA1 ratio	9.58491	0.628243	0.928063		0.536311	0.8353		0.735933	1.03113
ApoB/ApoA1 ratio	9.66038	0.62703	0.926312		0.534609	0.832826		0.735428	1.03029
ApoB/ApoA1 ratio	9.73585	0.625819	0.924565		0.532911	0.830349		0.734926	1.02947
ApoB/ApoA1 ratio	9.81132	0.624611	0.922821		0.531217	0.82787		0.734425	1.02866
ApoB/ApoA1 ratio	9.88679	0.623405	0.92108		0.529527	0.825389		0.733926	1.02786
ApoB/ApoA1 ratio	9.96226	0.622201	0.919342		0.527842	0.822907		0.733429	1.02708
ApoB/ApoA1 ratio	10.0377	0.621	0.917608		0.526161	0.820423		0.732934	1.0263
ApoB/ApoA1 ratio	10.1132	0.619801	0.915877		0.524484	0.817939		0.732441	1.02554
ApoB/ApoA1 ratio	10.1887	0.618605	0.914149		0.522811	0.815454		0.73195	1.02479
ApoB/ApoA1 ratio	10.2642	0.61741	0.912425		0.521143	0.812968		0.73146	1.02405
ApoB/ApoA1 ratio	10.3396	0.616218	0.910704		0.519479	0.810483		0.730972	1.02332
ApoB/ApoA1 ratio	10.4151	0.615028	0.908986		0.51782	0.807998		0.730486	1.0226
ApoB/ApoA1 ratio	10.4906	0.613841	0.907271		0.516165	0.805513		0.730001	1.02188
ApoB/ApoA1 ratio	10.566	0.612656	0.90556		0.514514	0.803029		0.729518	1.02118
ApoB/ApoA1 ratio	10.6415	0.611473	0.903851		0.512868	0.800546		0.729036	1.02049
ApoB/ApoA1 ratio	10.717	0.610293	0.902146		0.511226	0.798065		0.728556	1.0198
ApoB/ApoA1 ratio	10.7925	0.609114	0.900444		0.509589	0.795585		0.728078	1.01913
ApoB/ApoA1 ratio	10.8679	0.607938	0.898746		0.507956	0.793106		0.727601	1.01846
ApoB/ApoA1 ratio	10.9434	0.606764	0.89705		0.506327	0.790629		0.727125	1.0178
ApoB/ApoA1 ratio	11.0189	0.605593	0.895358		0.504703	0.788155		0.726651	1.01714
ApoB/ApoA1 ratio	11.0943	0.604424	0.893669		0.503083	0.785683		0.726179	1.0165
ApoB/ApoA1 ratio	11.1698	0.603257	0.891983		0.501468	0.783213		0.725707	1.01586
ApoB/ApoA1 ratio	11.2453	0.602092	0.890301		0.499857	0.780746		0.725237	1.01523
ApoB/ApoA1 ratio	11.3208	0.60093	0.888621		0.498251	0.778282		0.724769	1.0146
ApoB/ApoA1 ratio	11.3962	0.59977	0.886945		0.496649	0.77582		0.724302	1.01399
ApoB/ApoA1 ratio	11.4717	0.598612	0.885272		0.495051	0.773362		0.723836	1.01338
ApoB/ApoA1 ratio	11.5472	0.597456	0.883602		0.493458	0.770907		0.723371	1.01277
ApoB/ApoA1 ratio	11.6226	0.596302	0.881935		0.49187	0.768456		0.722907	1.01217
ApoB/ApoA1 ratio	11.6981	0.595151	0.880271		0.490286	0.766008		0.722445	1.01158
ApoB/ApoA1 ratio	11.7736	0.594002	0.878611		0.488706	0.763564		0.721984	1.01099
ApoB/ApoA1 ratio	11.8491	0.592855	0.876954		0.487132	0.761123		0.721524	1.01041
ApoB/ApoA1 ratio	11.9245	0.591711	0.875299		0.485561	0.758687		0.721066	1.00984
ApoB/ApoA1 ratio	12	0.590568	0.873648		0.483995	0.756254		0.720608	1.00926
Albumin	0	35.2673	40.2574	43.2463	34.7916	40.0565	43.0637	35.7429	40.4583	43.429
Albumin	0.0754717	35.2828	40.27	43.2599	34.8121	40.0704	43.0787	35.7536	40.4695	43.4411
Albumin	0.150943	35.2984	40.2825	43.2735	34.8325	40.0844	43.0937	35.7643	40.4807	43.4532
Albumin	0.226415	35.314	40.2951	43.287	34.8529	40.0982	43.1086	35.775	40.4919	43.4654
Albumin	0.301887	35.3296	40.3076	43.3006	34.8733	40.1121	43.1236	35.7859	40.5032	43.4776
Albumin	0.377358	35.3452	40.3202	43.3141	34.8935	40.1259	43.1385	35.7968	40.5145	43.4898
Albumin	0.45283	35.3607	40.3327	43.3277	34.9137	40.1397	43.1533	35.8078	40.5258	43.5021
Albumin	0.528302	35.3763	40.3453	43.3413	34.9339	40.1535	43.1682	35.8188	40.5371	43.5144
Albumin	0.603774	35.3919	40.3578	43.3548	34.9539	40.1672	43.183	35.8299	40.5485	43.5267
Albumin	0.679245	35.4075	40.3704	43.3684	34.9739	40.1809	43.1978	35.8411	40.5599	43.539
Albumin	0.754717	35.4231	40.383	43.382	34.9938	40.1946	43.2125	35.8524	40.5713	43.5514
Albumin	0.830189	35.4387	40.3955	43.3955	35.0136	40.2083	43.2273	35.8637	40.5827	43.5638
Albumin	0.90566	35.4542	40.4081	43.4091	35.0333	40.2219	43.242	35.8752	40.5942	43.5762
Albumin	0.981132	35.4698	40.4206	43.4226	35.0529	40.2355	43.2566	35.8867	40.6058	43.5887
Albumin	1.0566	35.4854	40.4332	43.4362	35.0725	40.249	43.2712	35.8983	40.6173	43.6012
Albumin	1.13208	35.501	40.4457	43.4498	35.0919	40.2625	43.2858	35.9101	40.6289	43.6137
Albumin	1.20755	35.5166	40.4583	43.4633	35.1113	40.276	43.3004	35.9219	40.6405	43.6263
Albumin	1.28302	35.5321	40.4708	43.4769	35.1305	40.2894	43.3149	35.9338	40.6522	43.6389
Albumin	1.35849	35.5477	40.4834	43.4905	35.1497	40.3029	43.3294	35.9458	40.6639	43.6515
Albumin	1.43396	35.5633	40.4959	43.504	35.1687	40.3162	43.3438	35.9579	40.6756	43.6642
Albumin	1.50943	35.5789	40.5085	43.5176	35.1877	40.3296	43.3582	35.9701	40.6874	43.6769
Albumin	1.58491	35.5945	40.521	43.5311	35.2065	40.3429	43.3726	35.9824	40.6992	43.6897
Albumin	1.66038	35.6101	40.5336	43.5447	35.2252	40.3561	43.3869	35.9949	40.711	43.7025
Albumin	1.73585	35.6256	40.5461	43.5583	35.2439	40.3694	43.4012	36.0074	40.7229	43.7153
Albumin	1.81132	35.6412	40.5587	43.5718	35.2624	40.3825	43.4155	36.0201	40.7348	43.7282
Albumin	1.88679	35.6568	40.5712	43.5854	35.2807	40.3957	43.4297	36.0329	40.7468	43.7411
Albumin	1.96226	35.6724	40.5838	43.599	35.299	40.4088	43.4438	36.0458	40.7588	43.7541
Albumin	2.03774	35.688	40.5963	43.6125	35.3171	40.4219	43.458	36.0588	40.7708	43.7671
Albumin	2.11321	35.7035	40.6089	43.6261	35.3351	40.4349	43.4721	36.072	40.7829	43.7801
Albumin	2.18868	35.7191	40.6215	43.6397	35.353	40.4479	43.4861	36.0853	40.795	43.7932
Albumin	2.26415	35.7347	40.634	43.6532	35.3707	40.4608	43.5001	36.0987	40.8072	43.8063
Albumin	2.33962	35.7503	40.6466	43.6668	35.3883	40.4738	43.514	36.1122	40.8194	43.8195
Albumin	2.41509	35.7659	40.6591	43.6803	35.4058	40.4866	43.528	36.1259	40.8316	43.8327
Albumin	2.49057	35.7815	40.6717	43.6939	35.4231	40.4995	43.5418	36.1398	40.8439	43.846
Albumin	2.56604	35.797	40.6842	43.7075	35.4403	40.5122	43.5556	36.1538	40.8562	43.8593
Albumin	2.64151	35.8126	40.6968	43.721	35.4574	40.525	43.5694	36.1679	40.8685	43.8726
Albumin	2.71698	35.8282	40.7093	43.7346	35.4743	40.5377	43.5832	36.1821	40.8809	43.886
Albumin	2.79245	35.8438	40.7219	43.7482	35.491	40.5504	43.5968	36.1966	40.8934	43.8995
Albumin	2.86792	35.8594	40.7344	43.7617	35.5076	40.563	43.6105	36.2111	40.9059	43.9129
Albumin	2.9434	35.8749	40.747	43.7753	35.5241	40.5755	43.6241	36.2258	40.9184	43.9265
Albumin	3.01887	35.8905	40.7595	43.7888	35.5404	40.5881	43.6376	36.2407	40.931	43.94
Albumin	3.09434	35.9061	40.7721	43.8024	35.5565	40.6006	43.6512	36.2557	40.9436	43.9537
Albumin	3.16981	35.9217	40.7846	43.816	35.5725	40.613	43.6646	36.2709	40.9562	43.9673
Albumin	3.24528	35.9373	40.7972	43.8295	35.5884	40.6254	43.678	36.2862	40.9689	43.981
Albumin	3.32075	35.9529	40.8097	43.8431	35.6041	40.6378	43.6914	36.3017	40.9817	43.9948
Albumin	3.39623	35.9684	40.8223	43.8567	35.6196	40.6501	43.7047	36.3173	40.9944	44.0086
Albumin	3.4717	35.984	40.8348	43.8702	35.635	40.6624	43.718	36.3331	41.0073	44.0224
Albumin	3.54717	35.9996	40.8474	43.8838	35.6502	40.6747	43.7313	36.349	41.0201	44.0363
Albumin	3.62264	36.0152	40.8599	43.8973	35.6653	40.6869	43.7445	36.3651	41.033	44.0502
Albumin	3.69811	36.0308	40.8725	43.9109	35.6802	40.699	43.7576	36.3813	41.046	44.0642
Albumin	3.77358	36.0464	40.8851	43.9245	35.695	40.7112	43.7707	36.3977	41.0589	44.0782
Albumin	3.84906	36.0619	40.8976	43.938	35.7096	40.7232	43.7838	36.4142	41.072	44.0923
Albumin	3.92453	36.0775	40.9102	43.9516	35.7241	40.7353	43.7968	36.4309	41.085	44.1064
Albumin	4	36.0931	40.9227	43.9652	35.7384	40.7473	43.8098	36.4477	41.0981	44.1205
Albumin	4.07547	36.1087	40.9353	43.9787	35.7526	40.7593	43.8228	36.4647	41.1113	44.1347
Albumin	4.15094	36.1243	40.9478	43.9923	35.7667	40.7712	43.8357	36.4819	41.1245	44.1489
Albumin	4.22642	36.1398	40.9604	44.0058	35.7806	40.7831	43.8485	36.4991	41.1377	44.1632
Albumin	4.30189	36.1554	40.9729	44.0194	35.7943	40.7949	43.8613	36.5165	41.1509	44.1775
Albumin	4.37736	36.171	40.9855	44.033	35.8079	40.8067	43.8741	36.5341	41.1642	44.1918
Albumin	4.45283	36.1866	40.998	44.0465	35.8214	40.8185	43.8869	36.5517	41.1775	44.2062
Albumin	4.5283	36.2022	41.0106	44.0601	35.8348	40.8302	43.8996	36.5696	41.1909	44.2206
Albumin	4.60377	36.2178	41.0231	44.0737	35.848	40.8419	43.9122	36.5875	41.2043	44.2351
Albumin	4.67925	36.2333	41.0357	44.0872	35.8611	40.8536	43.9249	36.6056	41.2178	44.2496
Albumin	4.75472	36.2489	41.0482	44.1008	35.8741	40.8652	43.9375	36.6238	41.2312	44.2641
Albumin	4.83019	36.2645	41.0608	44.1143	35.8869	40.8768	43.95	36.6421	41.2447	44.2787
Albumin	4.90566	36.2801	41.0733	44.1279	35.8996	40.8884	43.9626	36.6605	41.2583	44.2933
Albumin	4.98113	36.2957	41.0859	44.1415	35.9122	40.8999	43.975	36.6791	41.2718	44.3079
Albumin	5.0566	36.3112	41.0984	44.155	35.9247	40.9114	43.9875	36.6978	41.2855	44.3226
Albumin	5.13208	36.3268	41.111	44.1686	35.9371	40.9229	43.9999	36.7166	41.2991	44.3373
Albumin	5.20755	36.3424	41.1236	44.1822	35.9493	40.9343	44.0123	36.7355	41.3128	44.352
Albumin	5.28302	36.358	41.1361	44.1957	35.9615	40.9457	44.0247	36.7545	41.3265	44.3668
Albumin	5.35849	36.3736	41.1487	44.2093	35.9736	40.9571	44.037	36.7736	41.3402	44.3816
Albumin	5.43396	36.3892	41.1612	44.2229	35.9855	40.9685	44.0493	36.7928	41.354	44.3964
Albumin	5.50943	36.4047	41.1738	44.2364	35.9974	40.9798	44.0616	36.8121	41.3678	44.4113
Albumin	5.58491	36.4203	41.1863	44.25	36.0091	40.9911	44.0738	36.8315	41.3816	44.4262
Albumin	5.66038	36.4359	41.1989	44.2635	36.0208	41.0023	44.086	36.851	41.3954	44.4411
Albumin	5.73585	36.4515	41.2114	44.2771	36.0323	41.0135	44.0982	36.8706	41.4093	44.456
Albumin	5.81132	36.4671	41.224	44.2907	36.0438	41.0247	44.1103	36.8903	41.4232	44.471
Albumin	5.88679	36.4826	41.2365	44.3042	36.0552	41.0359	44.1225	36.9101	41.4371	44.486
Albumin	5.96226	36.4982	41.2491	44.3178	36.0665	41.0471	44.1346	36.9299	41.4511	44.501
Albumin	6.03774	36.5138	41.2616	44.3314	36.0778	41.0582	44.1467	36.9499	41.4651	44.5161
Albumin	6.11321	36.5294	41.2742	44.3449	36.0889	41.0693	44.1587	36.9699	41.4791	44.5311
Albumin	6.18868	36.545	41.2867	44.3585	36.1	41.0803	44.1707	36.99	41.4931	44.5462
Albumin	6.26415	36.5606	41.2993	44.372	36.111	41.0914	44.1827	37.0101	41.5072	44.5613
Albumin	6.33962	36.5761	41.3118	44.3856	36.1219	41.1024	44.1947	37.0303	41.5213	44.5765
Albumin	6.41509	36.5917	41.3244	44.3992	36.1328	41.1134	44.2067	37.0506	41.5354	44.5917
Albumin	6.49057	36.6073	41.3369	44.4127	36.1436	41.1244	44.2186	37.071	41.5495	44.6068
Albumin	6.56604	36.6229	41.3495	44.4263	36.1543	41.1354	44.2305	37.0915	41.5636	44.622
Albumin	6.64151	36.6385	41.362	44.4399	36.165	41.1463	44.2424	37.1119	41.5778	44.6373
Albumin	6.71698	36.654	41.3746	44.4534	36.1756	41.1572	44.2543	37.1325	41.592	44.6525
Albumin	6.79245	36.6696	41.3872	44.467	36.1861	41.1681	44.2662	37.1531	41.6062	44.6678
Albumin	6.86792	36.6852	41.3997	44.4805	36.1966	41.179	44.278	37.1738	41.6204	44.6831
Albumin	6.9434	36.7008	41.4123	44.4941	36.2071	41.1898	44.2898	37.1945	41.6347	44.6984
Albumin	7.01887	36.7164	41.4248	44.5077	36.2174	41.2007	44.3016	37.2153	41.649	44.7137
Albumin	7.09434	36.732	41.4374	44.5212	36.2278	41.2115	44.3134	37.2362	41.6632	44.7291
Albumin	7.16981	36.7475	41.4499	44.5348	36.238	41.2223	44.3252	37.257	41.6775	44.7444
Albumin	7.24528	36.7631	41.4625	44.5484	36.2483	41.2331	44.3369	37.278	41.6919	44.7598
Albumin	7.32075	36.7787	41.475	44.5619	36.2584	41.2438	44.3487	37.299	41.7062	44.7752
Albumin	7.39623	36.7943	41.4876	44.5755	36.2686	41.2546	44.3604	37.32	41.7206	44.7906
Albumin	7.4717	36.8099	41.5001	44.589	36.2787	41.2653	44.3721	37.3411	41.7349	44.806
Albumin	7.54717	36.8255	41.5127	44.6026	36.2887	41.276	44.3838	37.3622	41.7493	44.8215
Albumin	7.62264	36.841	41.5252	44.6162	36.2987	41.2867	44.3954	37.3834	41.7637	44.8369
Albumin	7.69811	36.8566	41.5378	44.6297	36.3087	41.2974	44.4071	37.4046	41.7782	44.8524
Albumin	7.77358	36.8722	41.5503	44.6433	36.3186	41.3081	44.4187	37.4258	41.7926	44.8679
Albumin	7.84906	36.8878	41.5629	44.6569	36.3285	41.3187	44.4303	37.4471	41.8071	44.8834
Albumin	7.92453	36.9034	41.5754	44.6704	36.3383	41.3294	44.442	37.4684	41.8215	44.8989
Albumin	8	36.9189	41.588	44.684	36.3481	41.34	44.4536	37.4898	41.836	44.9144
Albumin	8.07547	36.9345	41.6005	44.6976	36.3579	41.3506	44.4651	37.5111	41.8505	44.93
Albumin	8.15094	36.9501	41.6131	44.7111	36.3676	41.3612	44.4767	37.5326	41.865	44.9455
Albumin	8.22642	36.9657	41.6257	44.7247	36.3774	41.3718	44.4883	37.554	41.8795	44.9611
Albumin	8.30189	36.9813	41.6382	44.7382	36.387	41.3823	44.4998	37.5755	41.8941	44.9766
Albumin	8.37736	36.9969	41.6508	44.7518	36.3967	41.3929	44.5114	37.597	41.9086	44.9922
Albumin	8.45283	37.0124	41.6633	44.7654	36.4063	41.4034	44.5229	37.6186	41.9232	45.0078
Albumin	8.5283	37.028	41.6759	44.7789	36.4159	41.414	44.5344	37.6402	41.9378	45.0234
Albumin	8.60377	37.0436	41.6884	44.7925	36.4254	41.4245	44.5459	37.6618	41.9523	45.039
Albumin	8.67925	37.0592	41.701	44.8061	36.435	41.435	44.5574	37.6834	41.9669	45.0547
Albumin	8.75472	37.0748	41.7135	44.8196	36.4445	41.4455	44.5689	37.7051	41.9815	45.0703
Albumin	8.83019	37.0903	41.7261	44.8332	36.4539	41.456	44.5804	37.7268	41.9962	45.086
Albumin	8.90566	37.1059	41.7386	44.8467	36.4634	41.4665	44.5919	37.7485	42.0108	45.1016
Albumin	8.98113	37.1215	41.7512	44.8603	36.4728	41.4769	44.6033	37.7702	42.0254	45.1173
Albumin	9.0566	37.1371	41.7637	44.8739	36.4822	41.4874	44.6148	37.792	42.0401	45.133
Albumin	9.13208	37.1527	41.7763	44.8874	36.4916	41.4978	44.6262	37.8137	42.0547	45.1486
Albumin	9.20755	37.1683	41.7888	44.901	36.501	41.5083	44.6377	37.8356	42.0694	45.1643
Albumin	9.28302	37.1838	41.8014	44.9146	36.5103	41.5187	44.6491	37.8574	42.0841	45.18
Albumin	9.35849	37.1994	41.8139	44.9281	36.5196	41.5291	44.6605	37.8792	42.0988	45.1957
Albumin	9.43396	37.215	41.8265	44.9417	36.5289	41.5395	44.6719	37.9011	42.1135	45.2115
Albumin	9.50943	37.2306	41.839	44.9552	36.5382	41.5499	44.6833	37.923	42.1282	45.2272
Albumin	9.58491	37.2462	41.8516	44.9688	36.5474	41.5603	44.6947	37.9449	42.1429	45.2429
Albumin	9.66038	37.2617	41.8642	44.9824	36.5567	41.5707	44.7061	37.9668	42.1576	45.2587
Albumin	9.73585	37.2773	41.8767	44.9959	36.5659	41.5811	44.7174	37.9888	42.1723	45.2744
Albumin	9.81132	37.2929	41.8893	45.0095	36.5751	41.5914	44.7288	38.0107	42.1871	45.2902
Albumin	9.88679	37.3085	41.9018	45.0231	36.5843	41.6018	44.7402	38.0327	42.2018	45.3059
Albumin	9.96226	37.3241	41.9144	45.0366	36.5934	41.6121	44.7515	38.0547	42.2166	45.3217
Albumin	10.0377	37.3397	41.9269	45.0502	36.6026	41.6225	44.7629	38.0767	42.2313	45.3375
Albumin	10.1132	37.3552	41.9395	45.0637	36.6117	41.6328	44.7742	38.0988	42.2461	45.3533
Albumin	10.1887	37.3708	41.952	45.0773	36.6208	41.6431	44.7856	38.1208	42.2609	45.3691
Albumin	10.2642	37.3864	41.9646	45.0909	36.6299	41.6535	44.7969	38.1429	42.2757	45.3849
Albumin	10.3396	37.402	41.9771	45.1044	36.639	41.6638	44.8082	38.165	42.2905	45.4007
Albumin	10.4151	37.4176	41.9897	45.118	36.6481	41.6741	44.8195	38.1871	42.3053	45.4165
Albumin	10.4906	37.4332	42.0022	45.1316	36.6571	41.6844	44.8308	38.2092	42.3201	45.4323
Albumin	10.566	37.4487	42.0148	45.1451	36.6662	41.6947	44.8422	38.2313	42.3349	45.4481
Albumin	10.6415	37.4643	42.0273	45.1587	36.6752	41.705	44.8535	38.2534	42.3497	45.4639
Albumin	10.717	37.4799	42.0399	45.1722	36.6842	41.7152	44.8647	38.2756	42.3645	45.4798
Albumin	10.7925	37.4955	42.0524	45.1858	36.6932	41.7255	44.876	38.2977	42.3794	45.4956
Albumin	10.8679	37.5111	42.065	45.1994	36.7022	41.7358	44.8873	38.3199	42.3942	45.5114
Albumin	10.9434	37.5266	42.0775	45.2129	36.7112	41.746	44.8986	38.3421	42.409	45.5273
Albumin	11.0189	37.5422	42.0901	45.2265	36.7201	41.7563	44.9099	38.3643	42.4239	45.5431
Albumin	11.0943	37.5578	42.1026	45.2401	36.7291	41.7665	44.9211	38.3865	42.4387	45.559
Albumin	11.1698	37.5734	42.1152	45.2536	36.738	41.7768	44.9324	38.4087	42.4536	45.5748
Albumin	11.2453	37.589	42.1278	45.2672	36.747	41.787	44.9437	38.431	42.4685	45.5907
Albumin	11.3208	37.6046	42.1403	45.2808	36.7559	41.7973	44.9549	38.4532	42.4833	45.6066
Albumin	11.3962	37.6201	42.1529	45.2943	36.7648	41.8075	44.9662	38.4755	42.4982	45.6225
Albumin	11.4717	37.6357	42.1654	45.3079	36.7737	41.8177	44.9774	38.4977	42.5131	45.6383
Albumin	11.5472	37.6513	42.178	45.3214	36.7826	41.8279	44.9887	38.52	42.528	45.6542
Albumin	11.6226	37.6669	42.1905	45.335	36.7915	41.8382	44.9999	38.5423	42.5429	45.6701
Albumin	11.6981	37.6825	42.2031	45.3486	36.8003	41.8484	45.0111	38.5646	42.5578	45.686
Albumin	11.7736	37.698	42.2156	45.3621	36.8092	41.8586	45.0224	38.5869	42.5727	45.7019
Albumin	11.8491	37.7136	42.2282	45.3757	36.818	41.8688	45.0336	38.6092	42.5876	45.7178
Albumin	11.9245	37.7292	42.2407	45.3893	36.8269	41.879	45.0448	38.6315	42.6025	45.7337
Albumin	12	37.7448	42.2533	45.4028	36.8357	41.8892	45.056	38.6539	42.6174	45.7496
CRP	0	1.46383	6.13981		1.1166	5.12396		1.91902	7.35707
CRP	0.0754717	1.50557	6.05448		1.15618	5.08119		1.96055	7.21421
CRP	0.150943	1.54813	5.97164		1.19671	5.03931		2.00273	7.07646
CRP	0.226415	1.59149	5.89121		1.2382	4.99829		2.04559	6.94365
CRP	0.301887	1.63567	5.81314		1.28064	4.95811		2.08911	6.8156
CRP	0.377358	1.68065	5.73734		1.32404	4.91875		2.13332	6.69217
CRP	0.45283	1.72645	5.66377		1.36839	4.88017		2.17821	6.57321
CRP	0.528302	1.77306	5.59237		1.41369	4.84234		2.22379	6.45856
CRP	0.603774	1.82048	5.52306		1.45993	4.80525		2.27008	6.3481
CRP	0.679245	1.86871	5.4558		1.50711	4.76886		2.31706	6.24171
CRP	0.754717	1.91774	5.39054		1.55522	4.73314		2.36476	6.13925
CRP	0.830189	1.96757	5.32722		1.60425	4.69807		2.41317	6.04062
CRP	0.90566	2.0182	5.26579		1.65419	4.66362		2.46231	5.94572
CRP	0.981132	2.06962	5.2062		1.70503	4.62975		2.51218	5.85442
CRP	1.0566	2.12183	5.14841		1.75675	4.59645		2.56279	5.76665
CRP	1.13208	2.17482	5.09237		1.80934	4.56367		2.61414	5.68231
CRP	1.20755	2.22859	5.03803		1.86277	4.53139		2.66624	5.60132
CRP	1.28302	2.28312	4.98537		1.91704	4.49959		2.7191	5.52359
CRP	1.35849	2.3384	4.93433		1.97211	4.46822		2.77272	5.44905
CRP	1.43396	2.39444	4.88487		2.02798	4.43726		2.82712	5.37763
CRP	1.50943	2.45121	4.83697		2.0846	4.40669		2.8823	5.30926
CRP	1.58491	2.50871	4.79058		2.14196	4.37647		2.93825	5.24386
CRP	1.66038	2.56693	4.74566		2.20004	4.34658		2.995	5.18138
CRP	1.73585	2.62585	4.7022		2.2588	4.317		3.05254	5.12176
CRP	1.81132	2.68546	4.66014		2.31821	4.28771		3.11089	5.06492
CRP	1.88679	2.74574	4.61947		2.37824	4.25869		3.17003	5.01081
CRP	1.96226	2.80669	4.58015		2.43887	4.22994		3.22999	4.95937
CRP	2.03774	2.86828	4.54216		2.50005	4.20144		3.29075	4.91052
CRP	2.11321	2.93051	4.50546		2.56176	4.17319		3.35232	4.8642
CRP	2.18868	2.99334	4.47004		2.62397	4.1452		3.41471	4.82033
CRP	2.26415	3.05677	4.43586		2.68663	4.11748		3.4779	4.77885
CRP	2.33962	3.12077	4.4029		2.74971	4.09004		3.5419	4.73968
CRP	2.41509	3.18532	4.37113		2.81318	4.06292		3.6067	4.70273
CRP	2.49057	3.25041	4.34054		2.877	4.03612		3.67229	4.66793
CRP	2.56604	3.31601	4.31111		2.94114	4.00969		3.73866	4.63518
CRP	2.64151	3.3821	4.28281		3.00557	3.98366		3.80581	4.60441
CRP	2.71698	3.44866	4.25562		3.07025	3.95807		3.87372	4.57553
CRP	2.79245	3.51566	4.22952		3.13515	3.93295		3.94236	4.54846
CRP	2.86792	3.58308	4.2045		3.20024	3.90835		4.01173	4.5231
CRP	2.9434	3.65089	4.18054		3.26548	3.8843		4.08179	4.49938
CRP	3.01887	3.71907	4.15763		3.33086	3.86084		4.15253	4.47723
CRP	3.09434	3.78759	4.13573		3.39634	3.838		4.22391	4.45656
CRP	3.16981	3.85641	4.11486		3.46189	3.81583		4.2959	4.43731
CRP	3.24528	3.92552	4.09497		3.52748	3.79435		4.36848	4.41941
CRP	3.32075	3.99489	4.07608		3.59311	3.7736		4.4416	4.4028
CRP	3.39623	4.06447	4.05815		3.65873	3.75359		4.51522	4.38743
CRP	3.4717	4.13425	4.04118		3.72433	3.73435		4.5893	4.37322
CRP	3.54717	4.20419	4.02517		3.78988	3.71591		4.6638	4.36015
CRP	3.62264	4.27426	4.01008		3.85537	3.69829		4.73868	4.34817
CRP	3.69811	4.34443	3.99593		3.92077	3.68149		4.81387	4.33723
CRP	3.77358	4.41466	3.98269		3.98606	3.66554		4.88934	4.32729
CRP	3.84906	4.48492	3.97037		4.05123	3.65044		4.96503	4.31833
CRP	3.92453	4.55517	3.95894		4.11626	3.63621		5.04088	4.31031
CRP	4	4.62538	3.94841		4.18112	3.62285		5.11685	4.30321
CRP	4.07547	4.69552	3.93876		4.24579	3.61038		5.19288	4.297
CRP	4.15094	4.76554	3.92999		4.31027	3.5988		5.26891	4.29166
CRP	4.22642	4.83542	3.9221		4.37452	3.58811		5.34488	4.28717
CRP	4.30189	4.90511	3.91507		4.43853	3.57832		5.42074	4.28352
CRP	4.37736	4.97458	3.90891		4.50228	3.56943		5.49643	4.28068
CRP	4.45283	5.04379	3.90361		4.56574	3.56145		5.5719	4.27865
CRP	4.5283	5.1127	3.89917		4.62889	3.55438		5.64708	4.27741
CRP	4.60377	5.18128	3.89558		4.69172	3.54821		5.72192	4.27695
CRP	4.67925	5.24948	3.89284		4.75418	3.54296		5.79637	4.27727
CRP	4.75472	5.31726	3.89095		4.81627	3.53863		5.87037	4.27836
CRP	4.83019	5.3846	3.88991		4.87795	3.5352		5.94387	4.28021
CRP	4.90566	5.45144	3.88972		4.93919	3.5327		6.01681	4.28283
CRP	4.98113	5.51775	3.89038		4.99997	3.53111		6.08914	4.2862
CRP	5.0566	5.58349	3.89188		5.06026	3.53044		6.16083	4.29032
CRP	5.13208	5.64862	3.89423		5.12001	3.5307		6.23181	4.2952
CRP	5.20755	5.7131	3.89744		5.1792	3.53187		6.30204	4.30084
CRP	5.28302	5.77689	3.90149		5.23779	3.53398		6.37149	4.30723
CRP	5.35849	5.83996	3.9064		5.29574	3.537		6.44011	4.31439
CRP	5.43396	5.90226	3.91217		5.35301	3.54096		6.50785	4.32231
CRP	5.50943	5.96375	3.91881		5.40957	3.54585		6.5747	4.331
CRP	5.58491	6.02439	3.92631		5.46536	3.55167		6.64061	4.34046
CRP	5.66038	6.08416	3.93468		5.52034	3.55843		6.70556	4.35071
CRP	5.73585	6.143	3.94393		5.57446	3.56612		6.76952	4.36175
CRP	5.81132	6.20088	3.95406		5.62767	3.57476		6.83247	4.37359
CRP	5.88679	6.25776	3.96508		5.67992	3.58435		6.89438	4.38625
CRP	5.96226	6.31361	3.977		5.73115	3.59488		6.95525	4.39973
CRP	6.03774	6.36838	3.98982		5.78131	3.60637		7.01507	4.41404
CRP	6.11321	6.42205	4.00356		5.83033	3.61881		7.07382	4.42921
CRP	6.18868	6.47457	4.01822		5.87815	3.63221		7.1315	4.44525
CRP	6.26415	6.52591	4.03381		5.92471	3.64657		7.18812	4.46217
CRP	6.33962	6.57604	4.05035		5.96994	3.6619		7.24367	4.47999
CRP	6.41509	6.62491	4.06783		6.01377	3.6782		7.29817	4.49874
CRP	6.49057	6.67251	4.08629		6.05613	3.69548		7.35162	4.51843
CRP	6.56604	6.71879	4.10572		6.09695	3.71373		7.40405	4.5391
CRP	6.64151	6.76372	4.12615		6.13616	3.73296		7.45547	4.56075
CRP	6.71698	6.80728	4.14758		6.17369	3.75318		7.5059	4.58343
CRP	6.79245	6.84943	4.17003		6.20945	3.77438		7.55536	4.60716
CRP	6.86792	6.89013	4.19352		6.24338	3.79656		7.60389	4.63197
CRP	6.9434	6.92937	4.21805		6.27539	3.81974		7.65151	4.6579
CRP	7.01887	6.96712	4.24366		6.30543	3.84391		7.69825	4.68498
CRP	7.09434	7.00335	4.27035		6.33341	3.86907		7.74414	4.71325
CRP	7.16981	7.03802	4.29815		6.35927	3.89522		7.78922	4.74275
CRP	7.24528	7.07113	4.32706		6.38294	3.92236		7.83351	4.77353
CRP	7.32075	7.10264	4.35713		6.40436	3.95048		7.87705	4.80563
CRP	7.39623	7.13253	4.38836		6.42347	3.97959		7.91986	4.83911
CRP	7.4717	7.16078	4.42077		6.44021	4.00968		7.96197	4.874
CRP	7.54717	7.18737	4.4544		6.45453	4.04075		8.00341	4.91038
CRP	7.62264	7.21228	4.48926		6.46639	4.0728		8.0442	4.9483
CRP	7.69811	7.23549	4.52537		6.47575	4.1058		8.08436	4.98782
CRP	7.77358	7.25699	4.56278		6.48258	4.13977		8.1239	5.02901
CRP	7.84906	7.27675	4.60149		6.48684	4.17468		8.16285	5.07193
CRP	7.92453	7.29477	4.64154		6.48852	4.21054		8.2012	5.11667
CRP	8	7.31103	4.68297		6.4876	4.24733		8.23898	5.16329
CRP	8.07547	7.32553	4.72579		6.48407	4.28504		8.27618	5.21188
CRP	8.15094	7.33824	4.77004		6.47793	4.32366		8.31279	5.26252
CRP	8.22642	7.34916	4.81576		6.46918	4.36318		8.34883	5.31529
CRP	8.30189	7.35828	4.86298		6.45783	4.40359		8.38428	5.37028
CRP	8.37736	7.3656	4.91172		6.44389	4.44489		8.41914	5.42759
CRP	8.45283	7.3711	4.96204		6.42738	4.48705		8.45339	5.48731
CRP	8.5283	7.37479	5.01397		6.40832	4.53008		8.48702	5.54954
CRP	8.60377	7.37667	5.06754		6.38674	4.57396		8.52002	5.61438
CRP	8.67925	7.37672	5.1228		6.36268	4.6187		8.55237	5.68193
CRP	8.75472	7.37496	5.1798		6.33616	4.66428		8.58406	5.75229
CRP	8.83019	7.37138	5.23856		6.30724	4.7107		8.61506	5.82558
CRP	8.90566	7.36598	5.29915		6.27594	4.75796		8.64535	5.90191
CRP	8.98113	7.35877	5.36161		6.24231	4.80606		8.67492	5.98138
CRP	9.0566	7.34976	5.42599		6.20641	4.85502		8.70374	6.06411
CRP	9.13208	7.33895	5.49234		6.16828	4.90482		8.73179	6.15023
CRP	9.20755	7.32635	5.56071		6.12798	4.95549		8.75906	6.23984
CRP	9.28302	7.31196	5.63115		6.08556	5.00703		8.78552	6.33307
CRP	9.35849	7.29581	5.70374		6.04108	5.05946		8.81114	6.43006
CRP	9.43396	7.27789	5.77852		5.99459	5.11279		8.83592	6.53092
CRP	9.50943	7.25823	5.85555		5.94616	5.16704		8.85982	6.6358
CRP	9.58491	7.23684	5.9349		5.89585	5.22223		8.88283	6.74483
CRP	9.66038	7.21373	6.01664		5.84372	5.27839		8.90493	6.85816
CRP	9.73585	7.18892	6.10084		5.78983	5.33553		8.9261	6.97592
CRP	9.81132	7.16243	6.18756		5.73426	5.39368		8.94631	7.09829
CRP	9.88679	7.13428	6.27688		5.67706	5.45288		8.96556	7.22541
CRP	9.96226	7.10449	6.36888		5.6183	5.51314		8.98383	7.35745
CRP	10.0377	7.07308	6.46364		5.55804	5.57451		9.00109	7.49458
CRP	10.1132	7.04007	6.56123		5.49637	5.63701		9.01734	7.63699
CRP	10.1887	7.00549	6.66175		5.43333	5.70067		9.03255	7.78487
CRP	10.2642	6.96936	6.76529		5.36901	5.76554		9.04672	7.9384
CRP	10.3396	6.9317	6.87193		5.30347	5.83164		9.05983	8.09779
CRP	10.4151	6.89255	6.98177		5.23677	5.89901		9.07186	8.26327
CRP	10.4906	6.85193	7.09492		5.16899	5.9677		9.08281	8.43505
CRP	10.566	6.80987	7.21147		5.1002	6.03774		9.09265	8.61336
CRP	10.6415	6.7664	7.33153		5.03046	6.10916		9.10139	8.79847
CRP	10.717	6.72155	7.45521		4.95983	6.18202		9.10902	8.99062
CRP	10.7925	6.67535	7.58264		4.8884	6.25635		9.11551	9.19008
CRP	10.8679	6.62783	7.71392		4.81622	6.3322		9.12087	9.39714
CRP	10.9434	6.57903	7.84918		4.74337	6.4096		9.12508	9.61209
CRP	11.0189	6.52898	7.98856		4.6699	6.48861		9.12814	9.83525
CRP	11.0943	6.47771	8.13218		4.59589	6.56926		9.13005	10.0669
CRP	11.1698	6.42526	8.2802		4.5214	6.65162		9.13079	10.3075
CRP	11.2453	6.37166	8.43274		4.44649	6.73571		9.13036	10.5573
CRP	11.3208	6.31695	8.58996		4.37123	6.8216		9.12875	10.8167
CRP	11.3962	6.26117	8.75202		4.29568	6.90933		9.12597	11.0862
CRP	11.4717	6.20435	8.91909		4.21989	6.99895		9.12201	11.366
CRP	11.5472	6.14653	9.09132		4.14394	7.09052		9.11687	11.6567
CRP	11.6226	6.08774	9.2689		4.06788	7.18409		9.11055	11.9587
CRP	11.6981	6.02804	9.452		3.99177	7.27971		9.10303	12.2725
CRP	11.7736	5.96744	9.64083		3.91566	7.37744		9.09434	12.5986
CRP	11.8491	5.906	9.83557		3.83962	7.47734		9.08445	12.9376
CRP	11.9245	5.84375	10.0364		3.76369	7.57946		9.07339	13.2899
CRP	12	5.78073	10.2436		3.68793	7.68387		9.06114	13.6561
Uric acid	0	257.353	308.286		241.668	287.206		274.057	330.913
Uric acid	0.0754717	256.816	308.994		241.268	287.815		273.365	331.732
Uric acid	0.150943	256.29	309.696		240.868	288.416		272.7	332.546
Uric acid	0.226415	255.776	310.391		240.467	289.008		272.06	333.356
Uric acid	0.301887	255.275	311.079		240.067	289.591		271.446	334.161
Uric acid	0.377358	254.785	311.76		239.667	290.166		270.856	334.962
Uric acid	0.45283	254.307	312.435		239.268	290.732		270.291	335.757
Uric acid	0.528302	253.841	313.102		238.87	291.291		269.749	336.547
Uric acid	0.603774	253.386	313.763		238.474	291.841		269.23	337.332
Uric acid	0.679245	252.943	314.417		238.079	292.384		268.734	338.11
Uric acid	0.754717	252.511	315.064		237.687	292.919		268.26	338.883
Uric acid	0.830189	252.091	315.703		237.297	293.446		267.808	339.649
Uric acid	0.90566	251.682	316.336		236.91	293.966		267.376	340.409
Uric acid	0.981132	251.285	316.961		236.526	294.478		266.965	341.161
Uric acid	1.0566	250.899	317.579		236.146	294.983		266.574	341.907
Uric acid	1.13208	250.524	318.19		235.769	295.481		266.203	342.645
Uric acid	1.20755	250.161	318.794		235.398	295.971		265.85	343.376
Uric acid	1.28302	249.809	319.39		235.031	296.455		265.515	344.099
Uric acid	1.35849	249.467	319.979		234.669	296.932		265.199	344.814
Uric acid	1.43396	249.137	320.56		234.313	297.402		264.899	345.521
Uric acid	1.50943	248.818	321.134		233.963	297.866		264.617	346.22
Uric acid	1.58491	248.51	321.7		233.618	298.322		264.351	346.91
Uric acid	1.66038	248.213	322.259		233.281	298.773		264.101	347.592
Uric acid	1.73585	247.927	322.81		232.95	299.216		263.866	348.264
Uric acid	1.81132	247.651	323.353		232.627	299.654		263.646	348.927
Uric acid	1.88679	247.387	323.889		232.311	300.085		263.441	349.582
Uric acid	1.96226	247.133	324.417		232.002	300.51		263.251	350.226
Uric acid	2.03774	246.89	324.937		231.702	300.929		263.074	350.861
Uric acid	2.11321	246.658	325.45		231.41	301.341		262.91	351.487
Uric acid	2.18868	246.436	325.954		231.127	301.748		262.76	352.102
Uric acid	2.26415	246.226	326.45		230.852	302.148		262.623	352.707
Uric acid	2.33962	246.026	326.939		230.587	302.543		262.498	353.302
Uric acid	2.41509	245.836	327.42		230.33	302.932		262.386	353.887
Uric acid	2.49057	245.657	327.892		230.083	303.315		262.285	354.461
Uric acid	2.56604	245.489	328.357		229.846	303.692		262.196	355.025
Uric acid	2.64151	245.331	328.813		229.619	304.063		262.119	355.577
Uric acid	2.71698	245.184	329.261		229.401	304.429		262.052	356.119
Uric acid	2.79245	245.047	329.701		229.194	304.789		261.997	356.65
Uric acid	2.86792	244.921	330.133		228.997	305.143		261.953	357.17
Uric acid	2.9434	244.806	330.557		228.811	305.492		261.919	357.678
Uric acid	3.01887	244.7	330.972		228.635	305.835		261.895	358.175
Uric acid	3.09434	244.606	331.379		228.47	306.172		261.882	358.661
Uric acid	3.16981	244.522	331.778		228.315	306.504		261.878	359.135
Uric acid	3.24528	244.448	332.168		228.172	306.831		261.885	359.598
Uric acid	3.32075	244.384	332.55		228.039	307.152		261.901	360.049
Uric acid	3.39623	244.331	332.924		227.918	307.468		261.927	360.488
Uric acid	3.4717	244.289	333.289		227.808	307.778		261.962	360.915
Uric acid	3.54717	244.257	333.645		227.709	308.082		262.007	361.33
Uric acid	3.62264	244.235	333.993		227.622	308.381		262.061	361.733
Uric acid	3.69811	244.224	334.333		227.546	308.675		262.124	362.124
Uric acid	3.77358	244.223	334.664		227.481	308.963		262.196	362.502
Uric acid	3.84906	244.232	334.986		227.429	309.246		262.278	362.869
Uric acid	3.92453	244.252	335.3		227.388	309.524		262.368	363.223
Uric acid	4	244.283	335.605		227.358	309.796		262.467	363.565
Uric acid	4.07547	244.323	335.901		227.341	310.062		262.575	363.894
Uric acid	4.15094	244.374	336.189		227.335	310.323		262.691	364.211
Uric acid	4.22642	244.436	336.468		227.341	310.579		262.817	364.515
Uric acid	4.30189	244.508	336.738		227.359	310.829		262.951	364.807
Uric acid	4.37736	244.591	337		227.388	311.074		263.094	365.086
Uric acid	4.45283	244.683	337.253		227.43	311.313		263.245	365.353
Uric acid	4.5283	244.787	337.497		227.484	311.547		263.406	365.607
Uric acid	4.60377	244.901	337.732		227.55	311.775		263.574	365.849
Uric acid	4.67925	245.025	337.958		227.628	311.998		263.752	366.078
Uric acid	4.75472	245.16	338.175		227.717	312.216		263.938	366.294
Uric acid	4.83019	245.305	338.384		227.819	312.427		264.133	366.497
Uric acid	4.90566	245.461	338.583		227.933	312.633		264.337	366.688
Uric acid	4.98113	245.627	338.774		228.059	312.834		264.549	366.866
Uric acid	5.0566	245.805	338.956		228.198	313.028		264.77	367.031
Uric acid	5.13208	245.992	339.129		228.348	313.217		265	367.184
Uric acid	5.20755	246.19	339.293		228.511	313.401		265.238	367.324
Uric acid	5.28302	246.399	339.448		228.685	313.578		265.486	367.451
Uric acid	5.35849	246.619	339.594		228.872	313.75		265.742	367.566
Uric acid	5.43396	246.849	339.731		229.071	313.916		266.008	367.668
Uric acid	5.50943	247.09	339.859		229.282	314.076		266.283	367.758
Uric acid	5.58491	247.342	339.978		229.505	314.23		266.566	367.835
Uric acid	5.66038	247.605	340.088		229.74	314.378		266.859	367.9
Uric acid	5.73585	247.878	340.189		229.987	314.52		267.162	367.952
Uric acid	5.81132	248.163	340.281		230.246	314.656		267.474	367.992
Uric acid	5.88679	248.458	340.364		230.517	314.786		267.795	368.02
Uric acid	5.96226	248.764	340.437		230.801	314.909		268.126	368.035
Uric acid	6.03774	249.082	340.502		231.096	315.027		268.467	368.038
Uric acid	6.11321	249.41	340.558		231.403	315.137		268.818	368.029
Uric acid	6.18868	249.749	340.605		231.722	315.242		269.179	368.008
Uric acid	6.26415	250.1	340.642		232.053	315.34		269.549	367.975
Uric acid	6.33962	250.461	340.671		232.396	315.431		269.931	367.93
Uric acid	6.41509	250.834	340.69		232.75	315.516		270.323	367.873
Uric acid	6.49057	251.218	340.7		233.116	315.594		270.725	367.805
Uric acid	6.56604	251.613	340.702		233.494	315.665		271.138	367.725
Uric acid	6.64151	252.02	340.694		233.884	315.729		271.563	367.633
Uric acid	6.71698	252.438	340.677		234.285	315.786		271.998	367.53
Uric acid	6.79245	252.868	340.651		234.697	315.836		272.445	367.416
Uric acid	6.86792	253.309	340.616		235.121	315.878		272.903	367.291
Uric acid	6.9434	253.762	340.572		235.556	315.914		273.374	367.155
Uric acid	7.01887	254.226	340.519		236.003	315.942		273.856	367.008
Uric acid	7.09434	254.702	340.457		236.46	315.962		274.351	366.851
Uric acid	7.16981	255.19	340.385		236.928	315.974		274.858	366.682
Uric acid	7.24528	255.689	340.305		237.408	315.979		275.379	366.504
Uric acid	7.32075	256.201	340.216		237.898	315.976		275.912	366.315
Uric acid	7.39623	256.724	340.117		238.399	315.965		276.459	366.116
Uric acid	7.4717	257.26	340.01		238.91	315.945		277.019	365.908
Uric acid	7.54717	257.807	339.894		239.432	315.917		277.593	365.69
Uric acid	7.62264	258.367	339.768		239.964	315.881		278.182	365.462
Uric acid	7.69811	258.939	339.634		240.506	315.836		278.785	365.225
Uric acid	7.77358	259.524	339.49		241.058	315.782		279.403	364.979
Uric acid	7.84906	260.12	339.338		241.62	315.719		280.037	364.724
Uric acid	7.92453	260.73	339.177		242.192	315.647		280.686	364.46
Uric acid	8	261.351	339.006		242.773	315.565		281.352	364.188
Uric acid	8.07547	261.986	338.827		243.363	315.474		282.033	363.908
Uric acid	8.15094	262.633	338.639		243.963	315.373		282.732	363.62
Uric acid	8.22642	263.293	338.442		244.571	315.263		283.448	363.325
Uric acid	8.30189	263.966	338.236		245.188	315.142		284.182	363.022
Uric acid	8.37736	264.652	338.021		245.813	315.011		284.933	362.712
Uric acid	8.45283	265.351	337.797		246.447	314.869		285.704	362.395
Uric acid	8.5283	266.063	337.564		247.089	314.717		286.493	362.071
Uric acid	8.60377	266.788	337.323		247.739	314.553		287.302	361.741
Uric acid	8.67925	267.527	337.073		248.396	314.379		288.131	361.405
Uric acid	8.75472	268.279	336.814		249.061	314.193		288.98	361.063
Uric acid	8.83019	269.045	336.546		249.733	313.995		289.85	360.716
Uric acid	8.90566	269.824	336.27		250.412	313.786		290.742	360.364
Uric acid	8.98113	270.618	335.984		251.098	313.565		291.655	360.007
Uric acid	9.0566	271.425	335.69		251.79	313.331		292.591	359.645
Uric acid	9.13208	272.246	335.388		252.488	313.085		293.55	359.279
Uric acid	9.20755	273.081	335.076		253.193	312.826		294.532	358.91
Uric acid	9.28302	273.931	334.757		253.903	312.554		295.539	358.536
Uric acid	9.35849	274.795	334.428		254.619	312.269		296.57	358.16
Uric acid	9.43396	275.673	334.091		255.34	311.97		297.626	357.78
Uric acid	9.50943	276.566	333.745		256.066	311.658		298.708	357.398
Uric acid	9.58491	277.474	333.391		256.797	311.332		299.815	357.014
Uric acid	9.66038	278.396	333.029		257.533	310.992		300.95	356.627
Uric acid	9.73585	279.334	332.658		258.273	310.637		302.111	356.239
Uric acid	9.81132	280.286	332.278		259.018	310.268		303.301	355.85
Uric acid	9.88679	281.254	331.89		259.767	309.884		304.519	355.459
Uric acid	9.96226	282.237	331.494		260.52	309.485		305.765	355.068
Uric acid	10.0377	283.236	331.089		261.276	309.071		307.041	354.676
Uric acid	10.1132	284.25	330.676		262.037	308.641		308.347	354.284
Uric acid	10.1887	285.28	330.255		262.801	308.196		309.683	353.892
Uric acid	10.2642	286.326	329.825		263.568	307.736		311.05	353.5
Uric acid	10.3396	287.389	329.387		264.338	307.259		312.449	353.109
Uric acid	10.4151	288.467	328.942		265.112	306.767		313.879	352.719
Uric acid	10.4906	289.562	328.487		265.888	306.258		315.342	352.33
Uric acid	10.566	290.673	328.025		266.668	305.734		316.838	351.942
Uric acid	10.6415	291.801	327.555		267.451	305.193		318.368	351.556
Uric acid	10.717	292.946	327.077		268.236	304.636		319.931	351.171
Uric acid	10.7925	294.107	326.59		269.024	304.062		321.529	350.788
Uric acid	10.8679	295.286	326.096		269.815	303.472		323.162	350.407
Uric acid	10.9434	296.483	325.594		270.609	302.865		324.83	350.029
Uric acid	11.0189	297.697	325.084		271.406	302.242		326.534	349.652
Uric acid	11.0943	298.928	324.566		272.205	301.602		328.275	349.278
Uric acid	11.1698	300.178	324.04		273.007	300.946		330.053	348.907
Uric acid	11.2453	301.445	323.507		273.811	300.273		331.868	348.538
Uric acid	11.3208	302.731	322.966		274.619	299.584		333.721	348.172
Uric acid	11.3962	304.035	322.417		275.429	298.879		335.612	347.809
Uric acid	11.4717	305.358	321.86		276.242	298.157		337.542	347.448
Uric acid	11.5472	306.7	321.296		277.058	297.419		339.512	347.09
Uric acid	11.6226	308.06	320.724		277.877	296.665		341.522	346.735
Uric acid	11.6981	309.44	320.145		278.699	295.895		343.572	346.383
Uric acid	11.7736	310.84	319.559		279.525	295.109		345.663	346.034
Uric acid	11.8491	312.259	318.965		280.353	294.307		347.795	345.688
Uric acid	11.9245	313.697	318.363		281.184	293.49		349.97	345.344
Uric acid	12	315.156	317.754		282.019	292.657		352.187	345.003

## Sheet: Supplementary Figure 1
Cancer by sites	Number of events	Rate, per 1000 person-years	Incidence rate ratios	Lower limit of 95% confidence intervals	Upper limit of 95% confidence intervals	Incidence rate ratios (95% confidence intervals)
Pancreas	402	305.363	6.54664	5.93604	7.22006	6.55 (5.94-7.22)
Liver	339	219.364	4.64405	4.17467	5.1662	4.64 (4.17-5.17)
Esophagus	218	236.473	4.58206	4.0121	5.23298	4.58 (4.01-5.23)
Lung	1820	183.578	4.09068	3.90626	4.28382	4.09 (3.91-4.28)
Acute lymphiod leukemia	55	31.9435	3.90265	2.99584	5.08392	3.90 (3.00-5.08)
Other or unspecified sites	442	129.983	3.02752	2.75777	3.32366	3.03 (2.76-3.32)
Acute myeloid leukemia	305	103.348	2.42439	2.16683	2.71256	2.42 (2.17-2.71)
Small intestine	191	94.2492	2.38407	2.06872	2.74748	2.38 (2.07-2.75)
Hodhkin's lymphoma	171	40.6209	2.31815	1.99537	2.69314	2.32 (2.00-2.69)
Bone	54	45.0478	2.05788	1.57605	2.68702	2.06 (1.58-2.69)
Stomach	436	103.826	2.00028	1.82086	2.19738	2.00 (1.82-2.20)
Central Nervous system	1169	57.9583	1.95008	1.84118	2.06543	1.95 (1.84-2.07)
Kidney	866	83.9219	1.89	1.76798	2.02044	1.89 (1.77-2.02)
Rectum	1929	101.019	1.85216	1.77093	1.93711	1.85 (1.77-1.94)
Ovary	634	61.6018	1.82266	1.68588	1.97054	1.82 (1.69-1.97)
Cervix	498	40.833	1.7445	1.59758	1.90493	1.74 (1.60-1.90)
Non-Hodgkin's lymphoma	1878	76.3897	1.70776	1.63193	1.78711	1.71 (1.63-1.79)
Salivary gland	85	55.6206	1.66767	1.34823	2.06279	1.67 (1.35-2.06)
Colon	2610	89.3943	1.63626	1.57425	1.70072	1.64 (1.57-1.70)
Breast	8645	59.1395	1.55727	1.52379	1.59148	1.56 (1.52-1.59)
Connective tissue	270	54.8228	1.49549	1.32723	1.68507	1.50 (1.33-1.69)
Otherocrine gland	934	50.5705	1.46331	1.37224	1.56044	1.46 (1.37-1.56)
Uterus	1678	71.8763	1.44096	1.37318	1.51208	1.44 (1.37-1.51)
Thyroid	292	34.8417	1.32178	1.17845	1.48254	1.32 (1.18-1.48)
Melanoma	2401	47.0997	1.29088	1.24	1.34385	1.29 (1.24-1.34)
Testis	367	23.3598	1.29083	1.16512	1.4301	1.29 (1.17-1.43)
Eye	91	52.8429	1.22753	0.99949	1.5076	1.23 (1.00-1.51)
Non-melanoma Skin	2179	78.378	1.14113	1.09385	1.19045	1.14 (1.09-1.19)

## Sheet: Supplementary Figure 2
Biomarkers	Total	Year since cancer diagnosis	Number of individuals undergoing testing	Percentage
Glucose	1460	1	660	45.2055
Glucose	1460	2	746	51.0959
Glucose	1460	3	779	53.3562
Glucose	1460	4	705	48.2877
Glucose	1460	5	597	40.8904
Glucose	1460	6	498	34.1096
Glucose	1460	7	393	26.9178
Glucose	1460	8	297	20.3425
Glucose	1460	9	236	16.1644
Glucose	1460	10	149	10.2055
Glucose	1460	11	64	4.38356
Glucose	1460	12	17	1.16438
Total cholesterol	1577	1	695	44.071
Total cholesterol	1577	2	812	51.4902
Total cholesterol	1577	3	831	52.695
Total cholesterol	1577	4	738	46.7977
Total cholesterol	1577	5	632	40.0761
Total cholesterol	1577	6	517	32.7838
Total cholesterol	1577	7	414	26.2524
Total cholesterol	1577	8	319	20.2283
Total cholesterol	1577	9	257	16.2968
Total cholesterol	1577	10	176	11.1604
Total cholesterol	1577	11	82	5.19975
Total cholesterol	1577	12	22	1.39505
HDL	426	1	177	41.5493
HDL	426	2	210	49.2958
HDL	426	3	217	50.939
HDL	426	4	225	52.8169
HDL	426	5	198	46.4789
HDL	426	6	166	38.9671
HDL	426	7	127	29.8122
HDL	426	8	103	24.1784
HDL	426	9	77	18.0751
HDL	426	10	40	9.38967
HDL	426	11	13	3.05164
HDL	426	12	3	0.704225
LDL	442	1	185	41.8552
LDL	442	2	217	49.095
LDL	442	3	226	51.1312
LDL	442	4	235	53.1674
LDL	442	5	205	46.3801
LDL	442	6	172	38.914
LDL	442	7	134	30.3167
LDL	442	8	105	23.7557
LDL	442	9	79	17.8733
LDL	442	10	40	9.04977
LDL	442	11	13	2.94118
LDL	442	12	3	0.678733
LDL/HDL ratio	426	1	177	41.5493
LDL/HDL ratio	426	2	210	49.2958
LDL/HDL ratio	426	3	217	50.939
LDL/HDL ratio	426	4	225	52.8169
LDL/HDL ratio	426	5	198	46.4789
LDL/HDL ratio	426	6	166	38.9671
LDL/HDL ratio	426	7	127	29.8122
LDL/HDL ratio	426	8	103	24.1784
LDL/HDL ratio	426	9	77	18.0751
LDL/HDL ratio	426	10	40	9.38967
LDL/HDL ratio	426	11	13	3.05164
LDL/HDL ratio	426	12	3	0.704225
ApoA1	448	1	187	41.7411
ApoA2	448	2	217	48.4375
ApoA3	448	3	228	50.8929
ApoA4	448	4	237	52.9018
ApoA5	448	5	205	45.7589
ApoA6	448	6	174	38.8393
ApoA7	448	7	136	30.3571
ApoA8	448	8	107	23.8839
ApoA9	448	9	80	17.8571
ApoA10	448	10	43	9.59821
ApoA11	448	11	13	2.90179
ApoA12	448	12	4	0.892857
ApoB	455	1	184	40.4396
ApoB	455	2	204	44.8352
ApoB	455	3	230	50.5495
ApoB	455	4	225	49.4505
ApoB	455	5	203	44.6154
ApoB	455	6	177	38.9011
ApoB	455	7	141	30.989
ApoB	455	8	110	24.1758
ApoB	455	9	79	17.3626
ApoB	455	10	44	9.67033
ApoB	455	11	14	3.07692
ApoB	455	12	4	0.879121
ApoB/ApoA1 ratio	428	1	170	39.7196
ApoB/ApoA1 ratio	428	2	191	44.6262
ApoB/ApoA1 ratio	428	3	212	49.5327
ApoB/ApoA1 ratio	428	4	218	50.9346
ApoB/ApoA1 ratio	428	5	195	45.5607
ApoB/ApoA1 ratio	428	6	166	38.785
ApoB/ApoA1 ratio	428	7	136	31.7757
ApoB/ApoA1 ratio	428	8	106	24.7664
ApoB/ApoA1 ratio	428	9	78	18.2243
ApoB/ApoA1 ratio	428	10	43	10.0467
ApoB/ApoA1 ratio	428	11	13	3.03738
ApoB/ApoA1 ratio	428	12	4	0.934579
Albumin	1584	1	684	43.1818
Albumin	1584	2	774	48.8636
Albumin	1584	3	792	50
Albumin	1584	4	731	46.149
Albumin	1584	5	617	38.952
Albumin	1584	6	529	33.3965
Albumin	1584	7	412	26.0101
Albumin	1584	8	329	20.7702
Albumin	1584	9	264	16.6667
Albumin	1584	10	159	10.0379
Albumin	1584	11	76	4.79798
Albumin	1584	12	19	1.19949
CRP	1038	1	360	34.6821
CRP	1038	2	428	41.2331
CRP	1038	3	478	46.0501
CRP	1038	4	455	43.8343
CRP	1038	5	378	36.4162
CRP	1038	6	332	31.9846
CRP	1038	7	272	26.2042
CRP	1038	8	237	22.8324
CRP	1038	9	197	18.9788
CRP	1038	10	116	11.1753
CRP	1038	11	45	4.33526
CRP	1038	12	13	1.25241
Uric acid	1439	1	656	45.5872
Uric acid	1439	2	739	51.3551
Uric acid	1439	3	762	52.9534
Uric acid	1439	4	692	48.089
Uric acid	1439	5	592	41.1397
Uric acid	1439	6	490	34.0514
Uric acid	1439	7	381	26.4767
Uric acid	1439	8	301	20.9173
Uric acid	1439	9	245	17.0257
Uric acid	1439	10	144	10.0069
Uric acid	1439	11	68	4.7255
Uric acid	1439	12	14	0.972898

## Sheet: Source Data 1. Age by sex
Source Data 1. Disaggregated number and age distribution by sex for all analyses
Analysis	Sex	Number (%)	Age at study entry, years/mean (SD)
Analysis 1 (n=757,040)	Male	371,286 (49.0)	36.0 (16.5)
	Female	385,754 (51.0)	35.0 (18.1)
Analysis 2 (n=33,760)	Male	13,437 (39.8%)	50.3 (10.9)
	Female	20,323 (60.2%)	48.4 (10.4)
Analysis 3 (n=2206)	Male	901 (40.8%)	62.3 (13.7)
	Female	1305 (59.2%)	59.4 (13.5)
